# Supplementary material for: Susceptibility of Anopheles gambiae from Côte d’Ivoire to insecticides used on insecticide-treated nets: evaluating the additional entomological impact of piperonyl butoxide and chlorfenapyr
Source: Malar J. 2020 Dec 9;19:454. doi: 10.1186/s12936-020-03523-y (PMC7725118; doi:10.1186/s12936-020-03523-y)
Supplement: Supplementary file 1 — Additional file 1 WHO susceptibility tests and CDC bottle assays testing conditions (Temperature and humidity) of the different sites surveyed. [file 12936_2020_3523_MOESM1_ESM.xlsx]

## Sheet: All other sites
Insecticide tested	Abengourou		Aboisso		Adzope		Bettie		Bouake		Bouna		Daloa		Dabakala		Gagnoa		Nassian		Odienne		San pedro		Yamoussoukro
	start	end	start	end	start	end	start	end	start	end	start	end	start	end	start	end	start	end	start	end	start	end	start	end	start	end
Deltamethrin	26	23.8	25.6	24.9	25.8	25.3			25.6	25.2	26	24			25	25	23	24	24.5	24.5	26.7	25.8
PBO + Deltamethrin	26	23.8	25.6	24.9	25.8	25.3			25.6	25.2	26	24			25	25	23	24	24.5	24.5	26.7	25.8
Deltamethrin 5x	24.2	24.2	26.8	26	27.1	25.7			26.4	25.8	24	26			25	25	24	25	24.5	24.5	25.9	26.2
Deltamethrin 10x	24.2	24.2	26.8	26	26	25.4			26.4	25.8	24	26			25	25	24	25	24.5	24.5	25.9	26.2
Permethrin	26	23.8	25.6	24.9	27.1	25.7			25.6	25.2	26	24			26	26	24	25	25	25	26.7	25.8
PBO + Permethrin	26	23.8	25.6	24.9	27.1	25.7			25.6	25.2	26	24			26	26	24	25	25	25	26.7	25.8
Permethrin 5x	26	23.8	24.6	25.2	26	25.4			26.7	26	24	26			26	26	23	24	25	25	27.5	26.8
Permethrin 10x	28.2	24.8	24.6	25.2	25.7	25.5			26.7	26	24	26			25	25	23	24	24.5	24.5	27.5	26.8
Alpha-cypermethrin	26	23.8	27.1	26.5	25.8	25.3			26.7	26	24	26			25	25	24	25	24.5	24.5	25.5	26.4
PBO + Alpha-cypermethrin	26	23.8	27.1	26.5	25.8	25.3			26.7	26	24	26			26	26	24	25	24.5	24.5	25.5	26.4
Alpha-cypermethrin 5x	24.2	24.2	26.3	25.5	26	25.4			24.9	25.3	24	26			26	26	24	25	25	25	25.5	26.4
Alpha-cypermethrin 10x	24.2	24.2	26.3	25.5	26	25.4			24.9	25.3	26	24			26	26	24	25	25	25	25.5	26.4
Chlorfenapyr	26	24.2	25.6	25.9	25.8	25.3			25.6	25.2	26	24			26	26	24	25	25	25	26.7	25.8

## Sheet: Sakassou
Plot Title: Test Chlorfenapyr Sakassou
# "Date Time	GMT+00:00" "Temp	°C (LGR S/N: 20352691	SEN S/N: 20352691)" "RH	% (LGR S/N: 20352691	SEN S/N: 20352691)" Button Down (LGR S/N: 20352691) Button Up (LGR S/N: 20352691) End Of File (LGR S/N: 20352691)
1 7/3/2019 12:18 28.425 45.272
2 7/3/2019 12:28 27.339 46.221
3 7/3/2019 12:38 27.413 47.399
4 7/3/2019 12:48 27.314 44.877
5 7/3/2019 12:58 27.265 45.084
6 7/3/2019 13:08 26.554 44.456
7 7/3/2019 13:18 26.31 51.291
8 7/3/2019 13:28 27.044 60.735
9 7/3/2019 13:38 25.993 51.344
10 7/3/2019 13:48 26.163 54.485
11 7/3/2019 13:58 26.139 50.824
12 7/3/2019 14:08 26.359 44.002
13 7/3/2019 14:18 27.069 42.335
14 7/3/2019 14:28 26.628 41.668
15 7/3/2019 14:38 26.53 41.522
16 7/3/2019 14:48 26.359 41.426
17 7/3/2019 14:58 26.432 41.344
18 7/3/2019 15:08 26.359 40.909
19 7/3/2019 15:18 26.139 42.334
20 7/3/2019 15:28 26.163 43.685
21 7/3/2019 15:38 25.968 47.171
22 7/3/2019 15:48 26.212 48.272
23 7/3/2019 15:58 26.261 48.045
24 7/3/2019 16:08 26.017 45.077
25 7/3/2019 16:18 25.968 44.568
26 7/3/2019 16:28 26.115 47.621
27 7/3/2019 16:38 26.188 47.696
28 7/3/2019 16:48 26.237 50.447
29 7/3/2019 16:58 25.482 49.666
30 7/3/2019 17:08 25.993 50.513
31 7/3/2019 17:18 25.676 53.636
32 7/3/2019 17:28 25.676 54.434
33 7/3/2019 17:38 25.822 53.423
34 7/3/2019 17:48 25.603 54.678
35 7/3/2019 17:58 25.628 47.318
36 7/3/2019 18:08 25.603 45.612
37 7/3/2019 18:18 25.652 46.372
38 7/3/2019 18:28 25.264 42.13
39 7/3/2019 18:38 25.871 44.049
40 7/3/2019 18:48 26.53 52.868
41 7/3/2019 18:58 25.944 50.466
42 7/3/2019 19:08 25.167 44.626
43 7/3/2019 19:18 25.215 48.266
44 7/3/2019 19:28 25.07 43.946
45 7/3/2019 19:38 24.924 45.081
46 7/3/2019 19:48 24.973 49.397
47 7/3/2019 19:58 24.973 47.056
48 7/3/2019 20:08 25.045 44.873
49 7/3/2019 20:18 24.9 43.326
50 7/3/2019 20:28 24.876 42.433
51 7/3/2019 20:38 25.045 45.611
52 7/3/2019 20:48 24.997 44.495
53 7/3/2019 20:58 24.803 42.903
54 7/3/2019 21:08 24.634 42.511
55 7/3/2019 21:18 24.973 47.769
56 7/3/2019 21:28 24.876 47.117
57 7/3/2019 21:38 24.827 44.99
58 7/3/2019 21:48 24.997 47.917
59 7/3/2019 21:58 24.803 46.083
60 7/3/2019 22:08 24.852 46.085
61 7/3/2019 22:18 24.803 48.294
62 7/3/2019 22:28 24.924 48.321
63 7/3/2019 22:38 24.803 47.877
64 7/3/2019 22:48 24.779 47.439
65 7/3/2019 22:58 24.973 48.76
66 7/3/2019 23:08 24.755 48.055
67 7/3/2019 23:18 24.803 50.445
68 7/3/2019 23:28 24.706 48.701
69 7/3/2019 23:38 24.924 51.182
70 7/3/2019 23:48 24.634 48.193
71 7/3/2019 23:58 24.682 49.148
72 7/4/2019 0:08 24.755 51.108
73 7/4/2019 0:18 24.634 48.315
74 7/4/2019 0:28 24.876 50.866
75 7/4/2019 0:38 24.803 51.582
76 7/4/2019 0:48 24.803 50.659
77 7/4/2019 0:58 24.924 53.808
78 7/4/2019 1:08 24.997 54.23
79 7/4/2019 1:18 24.876 53.222
80 7/4/2019 1:28 24.948 54.05
81 7/4/2019 1:38 24.948 53.802
82 7/4/2019 1:48 24.9 54.158
83 7/4/2019 1:58 24.876 54.358
84 7/4/2019 2:08 24.876 54.225
85 7/4/2019 2:18 24.9 54.844
86 7/4/2019 2:28 24.876 54.826
87 7/4/2019 2:38 24.9 54.832
88 7/4/2019 2:48 24.9 55.199
89 7/4/2019 2:58 24.9 55.431
90 7/4/2019 3:08 24.924 55.335
91 7/4/2019 3:18 24.924 55.807
92 7/4/2019 3:28 24.948 56.043
93 7/4/2019 3:38 24.876 55.994
94 7/4/2019 3:48 24.852 56.41
95 7/4/2019 3:58 24.876 56.927
96 7/4/2019 4:08 24.948 57.466
97 7/4/2019 4:18 24.948 58.633
98 7/4/2019 4:28 24.9 58.323
99 7/4/2019 4:38 24.876 59.485
100 7/4/2019 4:48 24.9 59.005
101 7/4/2019 4:58 24.876 59.161
102 7/4/2019 5:08 24.876 58.764
103 7/4/2019 5:18 24.876 58.297
104 7/4/2019 5:28 24.827 58.121
105 7/4/2019 5:38 24.803 58.346
106 7/4/2019 5:48 24.803 58.586
107 7/4/2019 5:58 24.803 59.432
108 7/4/2019 6:08 24.731 59.279
109 7/4/2019 6:18 24.731 59.708
110 7/4/2019 6:28 24.755 59.825
111 7/4/2019 6:38 24.755 59.633
112 7/4/2019 6:48 24.755 60.038
113 7/4/2019 6:58 24.779 59.855
114 7/4/2019 7:08 24.827 60.662
115 7/4/2019 7:18 24.948 60.302
116 7/4/2019 7:28 25.045 60.062
117 7/4/2019 7:38 25.045 59.005
118 7/4/2019 7:48 25.045 58.905
119 7/4/2019 7:58 25.07 58.379
120 7/4/2019 8:08 24.924 58.622
121 7/4/2019 8:18 24.948 58.977
122 7/4/2019 8:28 24.948 59.178
123 7/4/2019 8:38 24.973 59.549
124 7/4/2019 8:48 25.021 59.782
125 7/4/2019 8:58 25.045 60.153
126 7/4/2019 9:08 25.07 59.772
127 7/4/2019 9:18 25.07 59.44
128 7/4/2019 9:28 24.973 58.29
129 7/4/2019 9:38 24.948 58.217
130 7/4/2019 9:48 24.924 56.406
131 7/4/2019 9:58 24.973 55.623
132 7/4/2019 10:08 24.997 55.111
133 7/4/2019 10:18 25.021 54.726
134 7/4/2019 10:28 24.973 54.164
135 7/4/2019 10:38 24.997 54.895
136 7/4/2019 10:48 25.07 54.199
137 7/4/2019 10:58 25.167 55.068
138 7/4/2019 11:08 25.361 55.394
139 7/4/2019 11:18 25.288 52.534
140 7/4/2019 11:28 25.603 56.492
141 7/4/2019 11:38 25.336 54.191
142 7/4/2019 11:48 25.288 54.155
143 7/4/2019 11:58 25.288 53.867
144 7/4/2019 12:08 25.312 54.577
145 7/4/2019 12:18 25.191 52.847
146 7/4/2019 12:28 25.215 53.155
147 7/4/2019 12:38 25.312 51.767
148 7/4/2019 12:48 25.433 52.962
149 7/4/2019 12:58 25.336 51.49
150 7/4/2019 13:08 25.385 52.033
151 7/4/2019 13:18 25.409 51.48
152 7/4/2019 13:28 25.555 49.618
153 7/4/2019 13:38 25.531 49.215
154 7/4/2019 13:48 25.433 48.338
155 7/4/2019 13:58 25.603 50.46
156 7/4/2019 14:08 25.385 48.889
157 7/4/2019 14:18 25.288 48.494
158 7/4/2019 14:28 25.409 49.724
159 7/4/2019 14:38 25.336 48.704
160 7/4/2019 14:48 25.264 47.609
161 7/4/2019 14:58 25.312 45.623
162 7/4/2019 15:08 25.409 46.097
163 7/4/2019 15:18 25.482 48.762
164 7/4/2019 15:28 25.336 47.248
165 7/4/2019 15:38 25.361 47.453
166 7/4/2019 15:48 25.579 49.331
167 7/4/2019 15:58 25.506 46.863
168 7/4/2019 16:08 25.701 46.757
169 7/4/2019 16:18 25.701 46.591
170 7/4/2019 16:28 25.774 46.091
171 7/4/2019 16:38 25.531 46.747
172 7/4/2019 16:48 25.531 46.614
173 7/4/2019 16:58 25.482 46.536
174 7/4/2019 17:08 25.385 45.844
175 7/4/2019 17:18 25.482 47.257
176 7/4/2019 17:28 25.433 46.123
177 7/4/2019 17:38 25.385 47.817
178 7/4/2019 17:48 25.215 46.554
179 7/4/2019 17:58 25.191 47.906
180 7/4/2019 18:08 25.264 47.43
181 7/4/2019 18:18 25.07 47.391
182 7/4/2019 18:28 25.094 48.344
183 7/4/2019 18:38 25.118 47.208
184 7/4/2019 18:48 25.07 47.69
185 7/4/2019 18:58 25.045 47.474
186 7/4/2019 19:08 24.997 48.021
187 7/4/2019 19:18 25.167 50.172
188 7/4/2019 19:28 25.215 52.952
189 7/4/2019 19:38 25.118 53.982
190 7/4/2019 19:48 25.094 55.579
191 7/4/2019 19:58 24.973 57.033
192 7/4/2019 20:08 25.094 58.795
193 7/4/2019 20:18 25.094 60.142
194 7/4/2019 20:28 25.094 59.591
195 7/4/2019 20:38 24.997 60.457
196 7/4/2019 20:48 24.997 61.14
197 7/4/2019 20:58 25.045 60.427
198 7/4/2019 21:08 24.924 59.388
199 7/4/2019 21:18 24.948 58.747
200 7/4/2019 21:28 24.9 59.189
201 7/4/2019 21:38 24.827 59.547
202 7/4/2019 21:48 24.852 60.25
203 7/4/2019 21:58 24.9 59.105
204 7/4/2019 22:08 24.9 60.497
205 7/4/2019 22:18 24.755 61.608
206 7/4/2019 22:28 24.803 62.77
207 7/4/2019 22:38 24.658 64.33
208 7/4/2019 22:48 24.586 64.004
209 7/4/2019 22:58 24.561 64.299
210 7/4/2019 23:08 24.489 65.543
211 7/4/2019 23:18 24.465 66.124
212 7/4/2019 23:28 24.441 66.242
213 7/4/2019 23:38 24.392 66.166
214 7/4/2019 23:48 24.32 65.415
215 7/4/2019 23:58 24.344 65.252
216 7/5/2019 0:08 24.296 64.9
217 7/5/2019 0:18 24.344 65.07
218 7/5/2019 0:28 24.32 65.548
219 7/5/2019 0:38 24.392 65.887
220 7/5/2019 0:48 24.392 65.508
221 7/5/2019 0:58 24.392 65.534
222 7/5/2019 1:08 24.392 65.322
223 7/5/2019 1:18 24.417 65.584
224 7/5/2019 1:28 24.392 66.421
225 7/5/2019 1:38 24.368 67.133
226 7/5/2019 1:48 24.32 67.479
227 7/5/2019 1:58 24.272 66.851
228 7/5/2019 2:08 24.248 66.796
229 7/5/2019 2:18 24.272 66.94
230 7/5/2019 2:28 24.296 66.729
231 7/5/2019 2:38 24.296 67.055
232 7/5/2019 2:48 24.296 67.116
233 7/5/2019 2:58 24.32 67.479
234 7/5/2019 3:08 24.296 68.552
235 7/5/2019 3:18 24.248 69.218
236 7/5/2019 3:28 24.151 68.814
237 7/5/2019 3:38 24.127 69.167
238 7/5/2019 3:48 24.151 69.377
239 7/5/2019 3:58 24.127 69.634
240 7/5/2019 4:08 24.151 69.631
241 7/5/2019 4:18 24.248 69.326
242 7/5/2019 4:28 24.248 69.29
243 7/5/2019 4:38 24.223 69.693
244 7/5/2019 4:48 24.199 70.535
245 7/5/2019 4:58 24.151 70.231
246 7/5/2019 5:08 24.127 70.273
247 7/5/2019 5:18 24.151 70.424
248 7/5/2019 5:28 24.151 70.346
249 7/5/2019 5:38 24.175 70.421
250 7/5/2019 5:48 24.199 70.109
251 7/5/2019 5:58 24.223 70.81
252 7/5/2019 6:08 24.151 71.354
253 7/5/2019 6:18 24.079 71.156
254 7/5/2019 6:28 24.103 71.361
255 7/5/2019 6:38 24.151 71.566
256 7/5/2019 6:48 24.175 71.435
257 7/5/2019 6:58 24.199 71.181
258 7/5/2019 7:08 24.175 71.691
259 7/5/2019 7:18 24.127 70.904
260 7/5/2019 7:28 24.079 70.952
261 7/5/2019 7:38 24.127 70.664
262 7/5/2019 7:48 24.199 70.614
263 7/5/2019 7:58 24.368 71.24
264 7/5/2019 8:08 24.392 70.948
265 7/5/2019 8:18 24.513 71.095
266 7/5/2019 8:28 24.634 70.043
267 7/5/2019 8:38 24.706 68.519
268 7/5/2019 8:48 24.682 66.283
269 7/5/2019 8:58 24.755 65.711
270 7/5/2019 9:08 24.803 65.512
271 7/5/2019 9:18 24.9 66.621
272 7/5/2019 9:28 24.997 66.428
273 7/5/2019 9:38 25.094 63.88
274 7/5/2019 9:48 25.021 63.586
275 7/5/2019 9:58 24.973 64.592
276 7/5/2019 10:08 24.9 65.849
277 7/5/2019 10:18 24.9 66.33
278 7/5/2019 10:28 24.924 66.646
279 7/5/2019 10:38 25.021 65.471
280 7/5/2019 10:48 25.118 64.463
281 7/5/2019 10:58 25.142 65.101
282 7/5/2019 11:08 25.215 65.009
283 7/5/2019 11:18 25.385 63.143
284 7/5/2019 11:28 25.167 62.285
285 7/5/2019 11:38 25.191 62.068
286 7/5/2019 11:48 25.07 63.553
287 7/5/2019 11:58 25.288 63.393
288 7/5/2019 12:08 25.288 62.238
289 7/5/2019 12:18 25.191 61.985
290 7/5/2019 12:28 25.215 60.371
291 7/5/2019 12:38 25.215 59.253
292 7/5/2019 12:48 25.142 59.033
293 7/5/2019 12:58 24.997 59.033
294 7/5/2019 13:08 25.07 59.44
295 7/5/2019 13:18 25.094 56.171
296 7/5/2019 13:28 25.094 57.672
297 7/5/2019 13:38 25.021 56.777
298 7/5/2019 13:48 25.045 55.447
299 7/5/2019 13:58 25.045 54.424
300 7/5/2019 14:08 25.118 53.971
301 7/5/2019 14:18 25.215 53.144
302 7/5/2019 14:28 25.215 52.379
303 7/5/2019 14:38 25.239 50.432
304 7/5/2019 14:48 25.191 50.84
305 7/5/2019 14:58 25.458 50.353
306 7/5/2019 15:08 25.603 52.146
307 7/5/2019 15:18 25.628 51.257
308 7/5/2019 15:28 25.458 49.439
309 7/5/2019 15:38 25.579 50.281
310 7/5/2019 15:48 25.652 52.361
311 7/5/2019 15:58 25.603 50.284
312 7/5/2019 16:08 25.531 51.551
313 7/5/2019 16:18 25.336 50.77
314 7/5/2019 16:28 25.264 49.316
315 7/5/2019 16:38 25.215 49.274
316 7/5/2019 16:48 25.312 47.596
317 7/5/2019 16:58 25.312 50.54
318 7/5/2019 17:08 25.336 50.001
319 7/5/2019 17:18 25.336 49.5
320 7/5/2019 17:28 25.142 49.129
321 7/5/2019 17:38 25.045 47.782
322 7/5/2019 17:48 25.094 51.983
323 7/5/2019 17:58 25.094 50.105
324 7/5/2019 18:08 25.167 53.225
325 7/5/2019 18:18 24.948 50.27
326 7/5/2019 18:28 24.852 51.022
327 7/5/2019 18:38 24.876 49.777
328 7/5/2019 18:48 24.852 51.142
329 7/5/2019 18:58 24.924 50.219
330 7/5/2019 19:08 25.021 52.056
331 7/5/2019 19:18 25.094 53.835
332 7/5/2019 19:28 25.07 55.402
333 7/5/2019 19:38 24.924 53.051
334 7/5/2019 19:48 24.997 54.51
335 7/5/2019 19:58 24.924 55.078
336 7/5/2019 20:08 24.9 54.4
337 7/5/2019 20:18 24.634 53.128
338 7/5/2019 20:28 24.779 55.817
339 7/5/2019 20:38 24.852 57.252
340 7/5/2019 20:48 24.973 57.716
341 7/5/2019 20:58 24.827 55.765
342 7/5/2019 21:08 24.827 55.09
343 7/5/2019 21:18 24.827 55.333
344 7/5/2019 21:28 24.924 56.49
345 7/5/2019 21:38 25.07 56.851
346 7/5/2019 21:48 24.924 54.876
347 7/5/2019 21:58 24.924 55.517
348 7/5/2019 22:08 24.924 56.158
349 7/5/2019 22:18 25.021 56.23
350 7/5/2019 22:28 25.118 55.826
351 7/5/2019 22:38 24.803 58.064
352 7/5/2019 22:48 24.658 58.636
353 7/5/2019 22:58 24.61 59.172
354 7/5/2019 23:08 24.561 59.957
355 7/5/2019 23:18 24.513 61.421
356 7/5/2019 23:28 24.465 61.69
357 7/5/2019 23:38 24.417 61.462
358 7/5/2019 23:48 24.344 61.109
359 7/5/2019 23:58 24.344 61.576
360 7/6/2019 0:08 24.32 61.404
361 7/6/2019 0:18 24.32 61.822
362 7/6/2019 0:28 24.32 62.42
363 7/6/2019 0:38 24.344 62.735
364 7/6/2019 0:48 24.32 62.697
365 7/6/2019 0:58 24.344 63.175
366 7/6/2019 1:08 24.368 63.441
367 7/6/2019 1:18 24.32 63.157
368 7/6/2019 1:28 24.344 63.108
369 7/6/2019 1:38 24.32 63.565
370 7/6/2019 1:48 24.368 63.881
371 7/6/2019 1:58 24.32 64.201
372 7/6/2019 2:08 24.344 64.589
373 7/6/2019 2:18 24.344 64.789
374 7/6/2019 2:28 24.392 65.269
375 7/6/2019 2:38 24.368 65.755
376 7/6/2019 2:48 24.368 66.397
377 7/6/2019 2:58 24.344 67.29
378 7/6/2019 3:08 24.32 67.89
379 7/6/2019 3:18 24.296 67.64
380 7/6/2019 3:28 24.248 66.796
381 7/6/2019 3:38 24.223 66.683
382 7/6/2019 3:48 24.223 66.8
383 7/6/2019 3:58 24.248 66.944
384 7/6/2019 4:08 24.296 67.116
385 7/6/2019 4:18 24.441 67.09
386 7/6/2019 4:28 24.344 67.854
387 7/6/2019 4:38 24.296 68.586
388 7/6/2019 4:48 24.272 68.523
389 7/6/2019 4:58 24.199 68.704
390 7/6/2019 5:08 24.199 67.782
391 7/6/2019 5:18 24.151 67.696
392 7/6/2019 5:28 24.199 68.071
393 7/6/2019 5:38 24.175 68.272
394 7/6/2019 5:48 24.199 68.4
395 7/6/2019 5:58 24.223 68.598
396 7/6/2019 6:08 24.223 68.906
397 7/6/2019 6:18 24.223 69.011
398 7/6/2019 6:28 24.175 68.674
399 7/6/2019 6:38 24.248 68.799
400 7/6/2019 6:48 24.223 69.73
401 7/6/2019 6:58 24.175 69.999
402 7/6/2019 7:08 24.199 70.224
403 7/6/2019 7:18 24.199 70.535
404 7/6/2019 7:28 24.127 70.12
405 7/6/2019 7:38 24.127 70.196
406 7/6/2019 7:48 24.103 70.51
407 7/6/2019 7:58 24.127 70.784
408 7/6/2019 8:08 24.103 70.948
409 7/6/2019 8:18 24.103 71.319
410 7/6/2019 8:28 24.151 71.064
411 7/6/2019 8:38 24.392 71.748
412 7/6/2019 8:48 24.344 71.16
413 7/6/2019 8:58 24.465 71.48
414 7/6/2019 9:08 24.634 70.872
415 7/6/2019 9:18 24.513 69.392
416 7/6/2019 9:28 24.513 67.697
417 7/6/2019 9:38 24.561 67.978
418 7/6/2019 9:48 24.537 67.226
419 7/6/2019 9:58 24.61 66.498
420 7/6/2019 10:08 24.706 65.53
421 7/6/2019 10:18 24.731 64.539
422 7/6/2019 10:28 24.682 63.866
423 7/6/2019 10:38 24.803 63.444
424 7/6/2019 10:48 24.924 61.234
425 7/6/2019 10:58 24.852 59.98
426 7/6/2019 11:08 24.876 59.297
427 7/6/2019 11:18 25.07 59.736
428 7/6/2019 11:28 25.215 60.151
429 7/6/2019 11:38 25.142 56.69
430 7/6/2019 11:48 25.118 56.028
431 7/6/2019 11:58 25.167 55.248
432 7/6/2019 12:08 25.409 53.883
433 7/6/2019 12:18 25.336 53.214
434 7/6/2019 12:28 25.385 53.133
435 7/6/2019 12:38 25.239 52.179
436 7/6/2019 12:48 25.167 51.422
437 7/6/2019 12:58 25.264 52.728
438 7/6/2019 13:08 25.264 50.021
439 7/6/2019 13:18 25.215 50.043
440 7/6/2019 13:28 25.239 48.65
441 7/6/2019 13:38 25.142 49.704
442 7/6/2019 13:48 25.215 49.929
443 7/6/2019 13:58 25.385 50.707
444 7/6/2019 14:08 25.142 48.032
445 7/6/2019 14:18 25.409 49.055
446 7/6/2019 14:28 25.361 48.05
447 7/6/2019 14:38 25.579 48.744
448 7/6/2019 14:48 25.749 48.365
449 7/6/2019 14:58 25.749 47.507
450 7/6/2019 15:08 25.92 48.317
451 7/6/2019 15:18 25.822 45.663
452 7/6/2019 15:28 25.798 44.657
453 7/6/2019 15:38 25.895 46.131
454 7/6/2019 15:48 25.652 44.096
455 7/6/2019 15:58 25.822 44.203
456 7/6/2019 16:08 25.871 44.944
457 7/6/2019 16:18 25.895 43.708
458 7/6/2019 16:28 25.798 44.218
459 7/6/2019 16:38 25.652 45.221
460 7/6/2019 16:48 25.676 44.992
461 7/6/2019 16:58 25.774 45.451
462 7/6/2019 17:08 25.628 46.561
463 7/6/2019 17:18 25.701 46.071
464 7/6/2019 17:28 25.336 46.339
465 7/6/2019 17:38 25.191 47.664
466 7/6/2019 17:48 25.094 45.286
467 7/6/2019 17:58 25.045 45.787
468 7/6/2019 18:08 25.118 46.839
469 7/6/2019 18:18 25.239 46.98
470 7/6/2019 18:28 25.312 46.469
471 7/6/2019 18:38 25.312 47.322
472 7/6/2019 18:48 25.385 47.549
473 7/6/2019 18:58 25.336 46.012
474 7/6/2019 19:08 25.288 47.278
475 7/6/2019 19:18 25.239 45.861
476 7/6/2019 19:28 25.239 47.3
477 7/6/2019 19:38 25.312 46.035
478 7/6/2019 19:48 25.264 45.83
479 7/6/2019 19:58 25.215 47.908
480 7/6/2019 20:08 25.142 46.932
481 7/6/2019 20:18 25.215 49.487
482 7/6/2019 20:28 25.433 49.86
483 7/6/2019 20:38 25.264 49.698
484 7/6/2019 20:48 25.409 49.771
485 7/6/2019 20:58 25.239 48.145
486 7/6/2019 21:08 25.288 48.708
487 7/6/2019 21:18 25.312 48.585
488 7/6/2019 21:28 25.264 47.781
489 7/6/2019 21:38 25.239 48.749
490 7/6/2019 21:48 25.264 50.145
491 7/6/2019 21:58 25.239 54.645
492 7/6/2019 22:08 24.9 53.779
493 7/6/2019 22:18 24.779 53.463
494 7/6/2019 22:28 24.658 53.784
495 7/6/2019 22:38 24.658 53.948
496 7/6/2019 22:48 24.682 54.554
497 7/6/2019 22:58 24.658 54.944
498 7/6/2019 23:08 24.634 55.114
499 7/6/2019 23:18 24.634 55.499
500 7/6/2019 23:28 24.561 55.792
501 7/6/2019 23:38 24.561 56.126
502 7/6/2019 23:48 24.513 56.647
503 7/6/2019 23:58 24.561 56.691
504 7/7/2019 0:08 24.634 56.9
505 7/7/2019 0:18 24.561 57.09
506 7/7/2019 0:28 24.634 57.13
507 7/7/2019 0:38 24.586 57.583
508 7/7/2019 0:48 24.586 58.054
509 7/7/2019 0:58 24.634 58.307
510 7/7/2019 1:08 24.634 58.642
511 7/7/2019 1:18 24.634 58.869
512 7/7/2019 1:28 24.658 59.212
513 7/7/2019 1:38 24.634 59.87
514 7/7/2019 1:48 24.634 60.482
515 7/7/2019 1:58 24.586 60.641
516 7/7/2019 2:08 24.61 61.479
517 7/7/2019 2:18 24.586 62.113
518 7/7/2019 2:28 24.561 62.454
519 7/7/2019 2:38 24.513 62.025
520 7/7/2019 2:48 24.489 61.745
521 7/7/2019 2:58 24.489 61.785
522 7/7/2019 3:08 24.465 62.159
523 7/7/2019 3:18 24.489 62.662
524 7/7/2019 3:28 24.489 62.597
525 7/7/2019 3:38 24.489 62.576
526 7/7/2019 3:48 24.465 62.753
527 7/7/2019 3:58 24.489 63.034
528 7/7/2019 4:08 24.513 63.275
529 7/7/2019 4:18 24.489 63.6
530 7/7/2019 4:28 24.537 63.475
531 7/7/2019 4:38 24.513 64.309
532 7/7/2019 4:48 24.465 65.229
533 7/7/2019 4:58 24.465 65.548
534 7/7/2019 5:08 24.392 64.729
535 7/7/2019 5:18 24.417 65.611
536 7/7/2019 5:28 24.441 65.879
537 7/7/2019 5:38 24.417 66.19
538 7/7/2019 5:48 24.392 66.364
539 7/7/2019 5:58 24.441 66.213
540 7/7/2019 6:08 24.465 65.737
541 7/7/2019 6:18 24.465 66.181
542 7/7/2019 6:28 24.489 66.12
543 7/7/2019 6:38 24.368 66.312
544 7/7/2019 6:48 24.32 66.991
545 7/7/2019 6:58 24.344 67.6
546 7/7/2019 7:08 24.368 67.818
547 7/7/2019 7:18 24.368 67.85
548 7/7/2019 7:28 24.417 68.068
549 7/7/2019 7:38 24.441 67.902
550 7/7/2019 7:48 24.441 68.096
551 7/7/2019 7:58 24.417 68.98
552 7/7/2019 8:08 24.344 68.578
553 7/7/2019 8:18 24.32 68.051
554 7/7/2019 8:28 24.344 68.047
555 7/7/2019 8:38 24.368 68.541
556 7/7/2019 8:48 24.417 68.737
557 7/7/2019 8:58 24.417 68.432
558 7/7/2019 9:08 24.489 69.288
559 7/7/2019 9:18 24.658 71.241
560 7/7/2019 9:28 24.731 69.214
561 7/7/2019 9:38 24.827 68.297
562 7/7/2019 9:48 24.997 66.693
563 7/7/2019 9:58 25.191 66.629
564 7/7/2019 10:08 25.312 65.39
565 7/7/2019 10:18 25.239 63.449
566 7/7/2019 10:28 25.336 63.383
567 7/7/2019 10:38 25.409 62.957
568 7/7/2019 10:48 25.385 62.984
569 7/7/2019 10:58 25.336 65.144
570 7/7/2019 11:08 25.385 66.774
571 7/7/2019 11:18 25.288 64.306
572 7/7/2019 11:28 25.264 62.897
573 7/7/2019 11:38 25.07 61.36
574 7/7/2019 11:48 25.167 60.833
575 7/7/2019 11:58 25.045 58.465
576 7/7/2019 12:08 24.924 56.448
577 7/7/2019 12:18 25.239 57.173
578 7/7/2019 12:28 24.997 53.626
579 7/7/2019 12:38 25.191 54.846
580 7/7/2019 12:48 25.142 54.399
581 7/7/2019 12:58 24.997 53.021
582 7/7/2019 13:08 25.215 55.004
583 7/7/2019 13:18 25.482 56.02
584 7/7/2019 13:28 25.652 58.932
585 7/7/2019 13:38 25.239 55.742
586 7/7/2019 13:48 25.312 57.009
587 7/7/2019 13:58 25.288 56.697
588 7/7/2019 14:08 25.021 55.73
589 7/7/2019 14:18 24.9 55.199
590 7/7/2019 14:28 24.876 54.117
591 7/7/2019 14:38 25.094 54.833
592 7/7/2019 14:48 24.852 51.466
593 7/7/2019 14:58 24.924 51.997
594 7/7/2019 15:08 25.118 53.478
595 7/7/2019 15:18 25.118 52.416
596 7/7/2019 15:28 25.191 51.82
597 7/7/2019 15:38 25.215 51.419
598 7/7/2019 15:48 25.191 52.396
599 7/7/2019 15:58 24.948 51.025
600 7/7/2019 16:08 24.973 51.129
601 7/7/2019 16:18 25.215 53.791
602 7/7/2019 16:28 24.9 52.604
603 7/7/2019 16:38 24.997 53.475
604 7/7/2019 16:48 25.021 52.024
605 7/7/2019 16:58 24.924 52.188
606 7/7/2019 17:08 24.997 52.688
607 7/7/2019 17:18 25.142 55.048
608 7/7/2019 17:28 25.045 52.941
609 7/7/2019 17:38 24.876 52.621
610 7/7/2019 17:48 24.876 52.126
611 7/7/2019 17:58 24.924 53.311
612 7/7/2019 18:08 24.924 53.679
613 7/7/2019 18:18 24.924 55.015
614 7/7/2019 18:28 24.924 55.874
615 7/7/2019 18:38 24.9 56.274
616 7/7/2019 18:48 24.852 57.034
617 7/7/2019 18:58 24.803 57.412
618 7/7/2019 19:08 24.803 57.486
619 7/7/2019 19:18 24.731 57.623
620 7/7/2019 19:28 24.731 57.82
621 7/7/2019 19:38 24.682 57.725
622 7/7/2019 19:48 24.61 57.547
623 7/7/2019 19:58 24.561 58.121
624 7/7/2019 20:08 24.561 58.499
625 7/7/2019 20:18 24.537 59.089
626 7/7/2019 20:28 24.561 59.167
627 7/7/2019 20:38 24.513 60.128
628 7/7/2019 20:48 24.489 59.921
629 7/7/2019 20:58 24.537 60.448
630 7/7/2019 21:08 24.489 60.551
631 7/7/2019 21:18 24.441 60.917
632 7/7/2019 21:28 24.465 61.217
633 7/7/2019 21:38 24.465 61.994
634 7/7/2019 21:48 24.441 62.416
635 7/7/2019 21:58 24.441 62.586
636 7/7/2019 22:08 24.465 63.33
637 7/7/2019 22:18 24.441 63.914
638 7/7/2019 22:28 24.441 63.749
639 7/7/2019 22:38 24.465 63.886
640 7/7/2019 22:48 24.465 64.27
641 7/7/2019 22:58 24.489 64.363
642 7/7/2019 23:08 24.441 64.923
643 7/7/2019 23:18 24.392 65.778
644 7/7/2019 23:28 24.368 66.953
645 7/7/2019 23:38 24.344 66.632
646 7/7/2019 23:48 24.272 66.386
647 7/7/2019 23:58 24.248 66.39
648 7/8/2019 0:08 24.296 66.729
649 7/8/2019 0:18 24.272 66.91
650 7/8/2019 0:28 24.32 67.604
651 7/8/2019 0:38 24.32 67.172
652 7/8/2019 0:48 24.32 67.325
653 7/8/2019 0:58 24.32 67.294
654 7/8/2019 1:08 24.417 67.525
655 7/8/2019 1:18 24.344 67.95
656 7/8/2019 1:28 24.296 68.86
657 7/8/2019 1:38 24.248 68.937
658 7/8/2019 1:48 24.175 68.505
659 7/8/2019 1:58 24.223 68.872
660 7/8/2019 2:08 24.175 69.194
661 7/8/2019 2:18 24.199 69.05
662 7/8/2019 2:28 24.223 69.151
663 7/8/2019 2:38 24.223 69.693
664 7/8/2019 2:48 24.272 69.649
665 7/8/2019 2:58 24.32 69.531
666 7/8/2019 3:08 24.296 69.868
667 7/8/2019 3:18 24.272 71.006
668 7/8/2019 3:28 24.223 71.302
669 7/8/2019 3:38 24.199 70.813
670 7/8/2019 3:48 24.151 70.82
671 7/8/2019 3:58 24.199 71.432
672 7/8/2019 4:08 24.175 71.996
673 7/8/2019 4:18 24.199 71.602
674 7/8/2019 4:28 24.223 71.728
675 7/8/2019 4:38 24.223 71.728
676 7/8/2019 4:48 24.248 71.898
677 7/8/2019 4:58 24.296 72.203
678 7/8/2019 5:08 24.248 72.574
679 7/8/2019 5:18 24.199 72.397
680 7/8/2019 5:28 24.127 71.784
681 7/8/2019 5:38 24.103 72.139
682 7/8/2019 5:48 24.151 72.312
683 7/8/2019 5:58 24.248 72.39
684 7/8/2019 6:08 24.248 71.811
685 7/8/2019 6:18 24.223 72.393
686 7/8/2019 6:28 24.199 73.147
687 7/8/2019 6:38 24.127 72.823
688 7/8/2019 6:48 24.175 72.816
689 7/8/2019 6:58 24.151 72.819
690 7/8/2019 7:08 24.175 72.769
691 7/8/2019 7:18 24.199 72.351
692 7/8/2019 7:28 24.223 71.99
693 7/8/2019 7:38 24.223 72.905
694 7/8/2019 7:48 24.199 72.813
695 7/8/2019 7:58 24.175 72.4
696 7/8/2019 8:08 24.223 72.81
697 7/8/2019 8:18 24.248 72.62
698 7/8/2019 8:28 24.32 72.565
699 7/8/2019 8:38 24.32 72.657
700 7/8/2019 8:48 24.296 73.135
701 7/8/2019 8:58 24.248 72.209
702 7/8/2019 9:08 24.223 71.386
703 7/8/2019 9:18 24.296 71.588
704 7/8/2019 9:28 24.368 70.992
705 7/8/2019 9:38 24.392 71.03
706 7/8/2019 9:48 24.513 70.971
707 7/8/2019 9:58 24.61 71.375
708 7/8/2019 10:08 24.634 70.995
709 7/8/2019 10:18 24.658 70.91
710 7/8/2019 10:28 24.731 69.615
711 7/8/2019 10:38 24.658 68.941
712 7/8/2019 10:48 24.537 67.411
713 7/8/2019 10:58 24.465 65.737
714 7/8/2019 11:08 24.489 65.624
715 7/8/2019 11:18 24.465 64.54
716 7/8/2019 11:28 24.561 64.926
717 7/8/2019 11:38 24.586 63.488
718 7/8/2019 11:48 24.513 61.984
719 7/8/2019 11:58 24.441 61.457
720 7/8/2019 12:08 24.489 60.963
721 7/8/2019 12:18 24.561 60.553
722 7/8/2019 12:28 24.561 59.851
723 7/8/2019 12:38 24.634 58.968
724 7/8/2019 12:48 24.682 57.635
725 7/8/2019 12:58 24.682 57.191
726 7/8/2019 13:08 24.682 57.017
727 7/8/2019 13:18 24.731 56.805
728 7/8/2019 13:28 24.876 57.29
729 7/8/2019 13:38 24.803 54.523
730 7/8/2019 13:48 24.682 56.083
731 7/8/2019 13:58 24.706 56.684
732 7/8/2019 14:08 24.658 56.252
733 7/8/2019 14:18 24.755 55.743
734 7/8/2019 14:28 24.755 54.474
735 7/8/2019 14:38 24.827 54.322
736 7/8/2019 14:48 25.118 57.47
737 7/8/2019 14:58 25.191 61.001
738 7/8/2019 15:08 24.948 57.141
739 7/8/2019 15:18 24.973 56.105
740 7/8/2019 15:28 24.731 54.371
741 7/8/2019 15:38 24.731 54.838
742 7/8/2019 15:48 24.827 55.333
743 7/8/2019 15:58 25.021 56.578
744 7/8/2019 16:08 24.755 53.458
745 7/8/2019 16:18 24.852 54.111
746 7/8/2019 16:28 24.924 55.103
747 7/8/2019 16:38 24.827 54.034
748 7/8/2019 16:48 24.731 52.551
749 7/8/2019 16:58 24.803 54.882
750 7/8/2019 17:08 24.827 54.615
751 7/8/2019 17:18 24.779 54.875
752 7/8/2019 17:28 24.803 55.508
753 7/8/2019 17:38 24.61 55.107
754 7/8/2019 17:48 24.658 55.019
755 7/8/2019 17:58 24.876 57.543
756 7/8/2019 18:08 24.731 56.125
757 7/8/2019 18:18 24.61 56.609
758 7/8/2019 18:28 24.658 56.794
759 7/8/2019 18:38 24.634 56.886
760 7/8/2019 18:48 24.658 57.052
761 7/8/2019 18:58 24.658 57.432
762 7/8/2019 19:08 24.658 57.776
763 7/8/2019 19:18 24.586 58.085
764 7/8/2019 19:28 24.61 58.172
765 7/8/2019 19:38 24.586 59.045
766 7/8/2019 19:48 24.513 60.731
767 7/8/2019 19:58 24.513 61.091
768 7/8/2019 20:08 24.489 61.251
769 7/8/2019 20:18 24.417 60.998
770 7/8/2019 20:28 24.344 61.38
771 7/8/2019 20:38 24.32 61.923
772 7/8/2019 20:48 24.344 61.897
773 7/8/2019 20:58 24.32 62.441
774 7/8/2019 21:08 24.344 62.975
775 7/8/2019 21:18 24.368 63.486
776 7/8/2019 21:28 24.32 63.113
777 7/8/2019 21:38 24.368 63.976
778 7/8/2019 21:48 24.392 64.984
779 7/8/2019 21:58 24.417 65.239
780 7/8/2019 22:08 24.368 65.04
781 7/8/2019 22:18 24.441 65.419
782 7/8/2019 22:28 24.392 65.588
783 7/8/2019 22:38 24.392 65.669
784 7/8/2019 22:48 24.392 65.86
785 7/8/2019 22:58 24.441 66.703
786 7/8/2019 23:08 24.441 66.97
787 7/8/2019 23:18 24.441 67.49
788 7/8/2019 23:28 24.465 68.357
789 7/8/2019 23:38 24.392 69.375
790 7/8/2019 23:48 24.392 69.125
791 7/8/2019 23:58 24.32 68.381
792 7/9/2019 0:08 24.272 67.995
793 7/9/2019 0:18 24.248 68.526
794 7/9/2019 0:28 24.296 68.722
795 7/9/2019 0:38 24.296 68.451
796 7/9/2019 0:48 24.248 68.662
797 7/9/2019 0:58 24.248 69.007
798 7/9/2019 1:08 24.272 69.073
799 7/9/2019 1:18 24.223 69.046
800 7/9/2019 1:28 24.248 69.616
801 7/9/2019 1:38 24.223 69.916
802 7/9/2019 1:48 24.175 70.657
803 7/9/2019 1:58 24.199 71.264
804 7/9/2019 2:08 24.151 71.271
805 7/9/2019 2:18 24.103 71.277
806 7/9/2019 2:28 24.079 70.911
807 7/9/2019 2:38 24.055 71.201
808 7/9/2019 2:48 24.079 70.993
809 7/9/2019 2:58 24.079 71.239
810 7/9/2019 3:08 24.055 71.284
811 7/9/2019 3:18 24.103 71.403
812 7/9/2019 3:28 24.127 71.484
813 7/9/2019 3:38 24.127 71.569
814 7/9/2019 3:48 24.151 71.781
815 7/9/2019 3:58 24.127 71.784
816 7/9/2019 4:08 24.151 72.044
817 7/9/2019 4:18 24.151 72.403
818 7/9/2019 4:28 24.151 72.773
819 7/9/2019 4:38 24.127 72.917
820 7/9/2019 4:48 24.127 72.136
821 7/9/2019 4:58 24.031 72.602
822 7/9/2019 5:08 24.079 72.504
823 7/9/2019 5:18 24.079 72.782
824 7/9/2019 5:28 24.127 72.823
825 7/9/2019 5:38 24.127 72.543
826 7/9/2019 5:48 24.103 72.639
827 7/9/2019 5:58 24.127 73.108
828 7/9/2019 6:08 24.079 73.654
829 7/9/2019 6:18 24.079 74.271
830 7/9/2019 6:28 24.079 74.484
831 7/9/2019 6:38 24.079 73.908
832 7/9/2019 6:48 24.079 74.377
833 7/9/2019 6:58 24.055 73.911
834 7/9/2019 7:08 24.055 73.962
835 7/9/2019 7:18 24.127 73.851
836 7/9/2019 7:28 24.151 73.797
837 7/9/2019 7:38 24.151 73.646
838 7/9/2019 7:48 24.175 73.443
839 7/9/2019 7:58 24.199 73.293
840 7/9/2019 8:08 24.199 72.673
841 7/9/2019 8:18 24.248 72.713
842 7/9/2019 8:28 24.272 72.116
843 7/9/2019 8:38 24.368 72.42
844 7/9/2019 8:48 24.368 72.558
845 7/9/2019 8:58 24.706 72.608
846 7/9/2019 9:08 24.852 69.016
847 7/9/2019 9:18 24.779 65.039
848 7/9/2019 9:28 24.876 64.14
849 7/9/2019 9:38 24.948 62.873
850 7/9/2019 9:48 24.876 62.051
851 7/9/2019 9:58 24.948 61.054
852 7/9/2019 10:08 24.948 60.211
853 7/9/2019 10:18 25.021 59.96
854 7/9/2019 10:28 24.948 59.959
855 7/9/2019 10:38 24.948 59.976
856 7/9/2019 10:48 24.973 60.187
857 7/9/2019 10:58 24.973 59.758
858 7/9/2019 11:08 25.094 59.349
859 7/9/2019 11:18 25.094 59.855
860 7/9/2019 11:28 25.07 56.594
861 7/9/2019 11:38 24.9 54.782
862 7/9/2019 11:48 24.852 55.288
863 7/9/2019 11:58 24.852 56.961
864 7/9/2019 12:08 24.973 59.19
865 7/9/2019 12:18 24.876 58.764
866 7/9/2019 12:28 24.682 58.171
867 7/9/2019 12:38 24.658 58.286
868 7/9/2019 12:48 24.658 57.417
869 7/9/2019 12:58 24.658 57.611
870 7/9/2019 13:08 24.658 57.596
871 7/9/2019 13:18 24.658 57.521
872 7/9/2019 13:28 24.682 57.847
873 7/9/2019 13:38 24.706 57.826
874 7/9/2019 13:48 24.682 58.031
875 7/9/2019 13:58 24.706 57.994
876 7/9/2019 14:08 24.706 57.902
877 7/9/2019 14:18 24.706 58.259
878 7/9/2019 14:28 24.658 58.006
879 7/9/2019 14:38 24.634 58.918
880 7/9/2019 14:48 24.634 60.761
881 7/9/2019 14:58 24.61 60.917
882 7/9/2019 15:08 24.634 60.593
883 7/9/2019 15:18 24.706 60.247
884 7/9/2019 15:28 24.755 59.738
885 7/9/2019 15:38 24.827 60.022
886 7/9/2019 15:48 24.803 58.83
887 7/9/2019 15:58 24.803 58.049
888 7/9/2019 16:08 24.803 57.397
889 7/9/2019 16:18 24.827 56.953
890 7/9/2019 16:28 24.755 56.31
891 7/9/2019 16:38 24.755 56.296
892 7/9/2019 16:48 24.731 56.664
893 7/9/2019 16:58 24.803 56.216
894 7/9/2019 17:08 24.827 56.472
895 7/9/2019 17:18 25.021 58.39
896 7/9/2019 17:28 24.61 57.238
897 7/9/2019 17:38 24.634 57.101
898 7/9/2019 17:48 24.634 57.676
899 7/9/2019 17:58 24.586 58.193
900 7/9/2019 18:08 24.513 58.102
901 7/9/2019 18:18 24.489 58.452
902 7/9/2019 18:28 24.465 59.374
903 7/9/2019 18:38 24.465 59.838
904 7/9/2019 18:48 24.417 60.421
905 7/9/2019 18:58 24.392 61.291
906 7/9/2019 19:08 24.368 61.711
907 7/9/2019 19:18 24.344 61.979
908 7/9/2019 19:28 24.32 62.128
909 7/9/2019 19:38 24.272 62.75
910 7/9/2019 19:48 24.272 63.529
911 7/9/2019 19:58 24.272 63.995
912 7/9/2019 20:08 24.223 64.341
913 7/9/2019 20:18 24.223 64.914
914 7/9/2019 20:28 24.199 65.046
915 7/9/2019 20:38 24.199 65.597
916 7/9/2019 20:48 24.199 65.732
917 7/9/2019 20:58 24.248 66.476
918 7/9/2019 21:08 24.199 66.033
919 7/9/2019 21:18 24.199 66.456
920 7/9/2019 21:28 24.199 66.864
921 7/9/2019 21:38 24.199 66.629
922 7/9/2019 21:48 24.199 66.923
923 7/9/2019 21:58 24.223 67.311
924 7/9/2019 22:08 24.199 67.284
925 7/9/2019 22:18 24.199 66.953
926 7/9/2019 22:28 24.199 67.345
927 7/9/2019 22:38 24.151 67.081
928 7/9/2019 22:48 24.223 68.035
929 7/9/2019 22:58 24.223 67.341
930 7/9/2019 23:08 24.199 67.814
931 7/9/2019 23:18 24.175 68.239
932 7/9/2019 23:28 24.175 68.949
933 7/9/2019 23:38 24.151 69.269
934 7/9/2019 23:48 24.103 69.03
935 7/9/2019 23:58 24.079 69.139
936 7/10/2019 0:08 24.079 69.388
937 7/10/2019 0:18 24.079 69.789
938 7/10/2019 0:28 24.055 70.517
939 7/10/2019 0:38 24.055 70.794
940 7/10/2019 0:48 24.079 71.239
941 7/10/2019 0:58 24.055 71.664
942 7/10/2019 1:08 24.055 71.751
943 7/10/2019 1:18 24.031 72.328
944 7/10/2019 1:28 24.055 72.553
945 7/10/2019 1:38 24.055 72.926
946 7/10/2019 1:48 24.055 73.165
947 7/10/2019 1:58 24.055 73.508
948 7/10/2019 2:08 24.031 73.66
949 7/10/2019 2:18 24.055 73.508
950 7/10/2019 2:28 24.006 73.865
951 7/10/2019 2:38 24.006 73.865
952 7/10/2019 2:48 24.031 74.543
953 7/10/2019 2:58 24.006 74.817
954 7/10/2019 3:08 24.031 74.651
955 7/10/2019 3:18 24.055 74.812
956 7/10/2019 3:28 24.031 74.597
957 7/10/2019 3:38 24.031 74.869
958 7/10/2019 3:48 24.031 74.76
959 7/10/2019 3:58 24.055 74.867
960 7/10/2019 4:08 24.055 74.922
961 7/10/2019 4:18 24.031 74.705
962 7/10/2019 4:28 24.031 75.148
963 7/10/2019 4:38 24.031 74.925
964 7/10/2019 4:48 24.031 74.98
965 7/10/2019 4:58 24.031 75.148
966 7/10/2019 5:08 24.079 75.257
967 7/10/2019 5:18 24.055 75.316
968 7/10/2019 5:28 24.055 75.202
969 7/10/2019 5:38 24.031 75.148
970 7/10/2019 5:48 24.031 74.98
971 7/10/2019 5:58 24.031 74.925
972 7/10/2019 6:08 24.006 75.151
973 7/10/2019 6:18 24.006 75.151
974 7/10/2019 6:28 23.982 75.21
975 7/10/2019 6:38 23.958 75.212
976 7/10/2019 6:48 23.958 74.988
977 7/10/2019 6:58 24.006 75.095
978 7/10/2019 7:08 24.031 75.491
979 7/10/2019 7:18 24.055 75.723
980 7/10/2019 7:28 24.127 75.423
981 7/10/2019 7:38 24.151 75.023
982 7/10/2019 7:48 24.151 74.529
983 7/10/2019 7:58 24.32 74.244
984 7/10/2019 8:08 24.392 74.341
985 7/10/2019 8:18 24.344 73.473
986 7/10/2019 8:28 24.296 72.43
987 7/10/2019 8:38 24.344 72.018
988 7/10/2019 8:48 24.344 71.496
989 7/10/2019 8:58 24.417 71.615
990 7/10/2019 9:08 24.513 71.054
991 7/10/2019 9:18 24.513 70.177
992 7/10/2019 9:28 24.561 69.385
993 7/10/2019 9:38 24.586 68.27
994 7/10/2019 9:48 24.561 67.817
995 7/10/2019 9:58 24.561 66.859
996 7/10/2019 10:08 24.682 67.574
997 7/10/2019 10:18 24.586 65.742
998 7/10/2019 10:28 24.586 65.128
999 7/10/2019 10:38 24.537 65.972
1000 7/10/2019 10:48 24.513 65.92
1001 7/10/2019 10:58 24.586 64.125
1002 7/10/2019 11:08 24.61 62.81
1003 7/10/2019 11:18 24.61 61.539
1004 7/10/2019 11:28 24.61 61.342
1005 7/10/2019 11:38 24.586 61.075
1006 7/10/2019 11:48 24.61 61.599
1007 7/10/2019 11:58 24.682 61.365
1008 7/10/2019 12:08 24.755 60.02
1009 7/10/2019 12:18 24.731 59.639
1010 7/10/2019 12:28 24.876 60.336
1011 7/10/2019 12:38 24.973 61.441
1012 7/10/2019 12:48 24.924 62.636
1013 7/10/2019 12:58 25.021 60.789
1014 7/10/2019 13:08 25.045 59.972
1015 7/10/2019 13:18 25.094 58.795
1016 7/10/2019 13:28 25.142 58.604
1017 7/10/2019 13:38 25.045 57.898
1018 7/10/2019 13:48 24.948 56.526
1019 7/10/2019 13:58 24.876 54.776
1020 7/10/2019 14:08 24.9 55.471
1021 7/10/2019 14:18 24.876 54.045
1022 7/10/2019 14:28 24.9 54.547
1023 7/10/2019 14:38 24.9 54.596
1024 7/10/2019 14:48 24.9 53.838
1025 7/10/2019 14:58 24.876 54.541
1026 7/10/2019 15:08 25.288 53.891
1027 7/10/2019 15:18 25.312 54.221
1028 7/10/2019 15:28 25.361 52.78
1029 7/10/2019 15:38 25.142 50.803
1030 7/10/2019 15:48 25.239 52.05
1031 7/10/2019 15:58 25.264 49.992
1032 7/10/2019 16:08 25.142 49.554
1033 7/10/2019 16:18 25.191 49.681
1034 7/10/2019 16:28 25.142 49.854
1035 7/10/2019 16:38 25.312 53.096
1036 7/10/2019 16:48 25.142 51.532
1037 7/10/2019 16:58 24.827 52.623
1038 7/10/2019 17:08 24.852 53.07
1039 7/10/2019 17:18 24.586 52.257
1040 7/10/2019 17:28 24.586 51.264
1041 7/10/2019 17:38 24.61 51.572
1042 7/10/2019 17:48 24.682 53.318
1043 7/10/2019 17:58 24.586 53.029
1044 7/10/2019 18:08 24.561 53.578
1045 7/10/2019 18:18 24.537 55.126
1046 7/10/2019 18:28 24.513 55.594
1047 7/10/2019 18:38 24.441 55.573
1048 7/10/2019 18:48 24.417 55.948
1049 7/10/2019 18:58 24.392 56.565
1050 7/10/2019 19:08 24.368 57.34
1051 7/10/2019 19:18 24.32 58.025
1052 7/10/2019 19:28 24.32 58.651
1053 7/10/2019 19:38 24.32 59.871
1054 7/10/2019 19:48 24.368 61.671
1055 7/10/2019 19:58 24.296 61.867
1056 7/10/2019 20:08 24.32 62.914
1057 7/10/2019 20:18 24.296 62.963
1058 7/10/2019 20:28 24.272 64.019
1059 7/10/2019 20:38 24.272 64.405
1060 7/10/2019 20:48 24.272 64.381
1061 7/10/2019 20:58 24.199 64.419
1062 7/10/2019 21:08 24.199 65.021
1063 7/10/2019 21:18 24.199 65.759
1064 7/10/2019 21:28 24.175 65.845
1065 7/10/2019 21:38 24.151 66.154
1066 7/10/2019 21:48 24.151 66.813
1067 7/10/2019 21:58 24.151 67.323
1068 7/10/2019 22:08 24.127 67.7
1069 7/10/2019 22:18 24.103 68.023
1070 7/10/2019 22:28 24.103 68.055
1071 7/10/2019 22:38 24.079 68.288
1072 7/10/2019 22:48 24.079 69.21
1073 7/10/2019 22:58 24.055 69.5
1074 7/10/2019 23:08 24.031 69.723
1075 7/10/2019 23:18 24.055 69.942
1076 7/10/2019 23:28 24.031 70.21
1077 7/10/2019 23:38 23.982 70.449
1078 7/10/2019 23:48 23.982 71.088
1079 7/10/2019 23:58 23.982 71.294
1080 7/11/2019 0:08 23.982 71.717
1081 7/11/2019 0:18 23.958 71.938
1082 7/11/2019 0:28 23.958 72.114
1083 7/11/2019 0:38 23.934 72.431
1084 7/11/2019 0:48 23.958 72.657
1085 7/11/2019 0:58 23.934 72.989
1086 7/11/2019 1:08 23.934 73.228
1087 7/11/2019 1:18 23.91 73.525
1088 7/11/2019 1:28 23.91 73.525
1089 7/11/2019 1:38 23.886 73.677
1090 7/11/2019 1:48 23.862 74.087
1091 7/11/2019 1:58 23.862 74.615
1092 7/11/2019 2:08 23.838 74.781
1093 7/11/2019 2:18 23.838 74.836
1094 7/11/2019 2:28 23.838 74.946
1095 7/11/2019 2:38 23.838 75.225
1096 7/11/2019 2:48 23.838 75.396
1097 7/11/2019 2:58 23.838 75.745
1098 7/11/2019 3:08 23.862 75.92
1099 7/11/2019 3:18 23.862 75.98
1100 7/11/2019 3:28 23.862 76.407
1101 7/11/2019 3:38 23.862 76.658
1102 7/11/2019 3:48 23.862 76.721
1103 7/11/2019 3:58 23.862 76.785
1104 7/11/2019 4:08 23.862 77.043
1105 7/11/2019 4:18 23.862 77.307
1106 7/11/2019 4:28 23.862 76.978
1107 7/11/2019 4:38 23.862 77.175
1108 7/11/2019 4:48 23.862 77.175
1109 7/11/2019 4:58 23.886 77.711
1110 7/11/2019 5:08 23.91 77.709
1111 7/11/2019 5:18 23.91 77.572
1112 7/11/2019 5:28 23.886 77.305
1113 7/11/2019 5:38 23.886 77.239
1114 7/11/2019 5:48 23.91 77.37
1115 7/11/2019 5:58 23.862 77.241
1116 7/11/2019 6:08 23.862 77.175
1117 7/11/2019 6:18 23.862 77.374
1118 7/11/2019 6:28 23.862 77.645
1119 7/11/2019 6:38 23.862 77.645
1120 7/11/2019 6:48 23.862 77.441
1121 7/11/2019 6:58 23.862 77.441
1122 7/11/2019 7:08 23.91 77.709
1123 7/11/2019 7:18 23.982 77.164
1124 7/11/2019 7:28 23.982 77.164
1125 7/11/2019 7:38 24.006 77.162
1126 7/11/2019 7:48 24.031 77.293
1127 7/11/2019 7:58 24.055 76.961
1128 7/11/2019 8:08 24.055 76.451
1129 7/11/2019 8:18 24.055 76.142
1130 7/11/2019 8:28 24.175 76.44
1131 7/11/2019 8:38 24.32 74.673
1132 7/11/2019 8:48 24.272 73.834
1133 7/11/2019 8:58 24.296 74.567
1134 7/11/2019 9:08 24.368 74.613
1135 7/11/2019 9:18 24.537 73.057
1136 7/11/2019 9:28 24.803 73.669
1137 7/11/2019 9:38 24.658 70.626
1138 7/11/2019 9:48 24.706 68.317
1139 7/11/2019 9:58 24.755 66.588
1140 7/11/2019 10:08 24.779 65.144
1141 7/11/2019 10:18 24.779 64.257
1142 7/11/2019 10:28 25.094 62.865
1143 7/11/2019 10:38 25.045 62.633
1144 7/11/2019 10:48 25.07 63.483
1145 7/11/2019 10:58 25.045 62.057
1146 7/11/2019 11:08 25.07 59.614
1147 7/11/2019 11:18 25.336 59.362
1148 7/11/2019 11:28 25.215 55.562
1149 7/11/2019 11:38 25.336 56.015
1150 7/11/2019 11:48 25.215 53.803
1151 7/11/2019 11:58 25.361 53.801
1152 7/11/2019 12:08 25.385 52.796
1153 7/11/2019 12:18 25.336 51.081
1154 7/11/2019 12:28 25.506 51.947
1155 7/11/2019 12:38 25.433 50.399
1156 7/11/2019 12:48 25.531 52.317
1157 7/11/2019 12:58 25.312 49.091
1158 7/11/2019 13:08 25.118 49.785
1159 7/11/2019 13:18 25.385 49.172
1160 7/11/2019 13:28 25.385 48.771
1161 7/11/2019 13:38 25.167 46.676
1162 7/11/2019 13:48 25.167 47.076
1163 7/11/2019 13:58 25.094 46.252
1164 7/11/2019 14:08 25.094 45.127
1165 7/11/2019 14:18 25.07 44.56
1166 7/11/2019 14:28 25.239 45.188
1167 7/11/2019 14:38 25.239 43.404
1168 7/11/2019 14:48 25.239 43.92
1169 7/11/2019 14:58 24.948 42.161
1170 7/11/2019 15:08 24.876 41.33
1171 7/11/2019 15:18 25.336 47.062
1172 7/11/2019 15:28 25.264 44.037
1173 7/11/2019 15:38 25.118 42.796
1174 7/11/2019 15:48 24.924 42.921
1175 7/11/2019 15:58 24.876 43.233
1176 7/11/2019 16:08 24.513 42.386
1177 7/11/2019 16:18 24.9 43.586
1178 7/11/2019 16:28 25.021 43.674
1179 7/11/2019 16:38 24.731 43.451
1180 7/11/2019 16:48 24.513 44.557
1181 7/11/2019 16:58 24.779 46.687
1182 7/11/2019 17:08 24.537 45.869
1183 7/11/2019 17:18 24.779 46.366
1184 7/11/2019 17:28 24.296 44.62
1185 7/11/2019 17:38 24.32 44.457
1186 7/11/2019 17:48 24.344 43.617
1187 7/11/2019 17:58 24.223 44.828
1188 7/11/2019 18:08 24.368 45.662
1189 7/11/2019 18:18 24.392 46.797
1190 7/11/2019 18:28 24.223 46.33
1191 7/11/2019 18:38 24.127 46.651
1192 7/11/2019 18:48 24.199 48.746
1193 7/11/2019 18:58 24.079 47.127
1194 7/11/2019 19:08 24.248 49.215
1195 7/11/2019 19:18 24.031 48.538
1196 7/11/2019 19:28 24.223 50.469
1197 7/11/2019 19:38 23.958 49.152
1198 7/11/2019 19:48 24.248 50.988
1199 7/11/2019 19:58 24.368 51.895
1200 7/11/2019 20:08 24.392 52.598
1201 7/11/2019 20:18 24.32 53.267
1202 7/11/2019 20:28 24.392 54.076
1203 7/11/2019 20:38 24.392 54.506
1204 7/11/2019 20:48 24.417 55.334
1205 7/11/2019 20:58 24.392 55.611
1206 7/11/2019 21:08 24.368 55.92
1207 7/11/2019 21:18 24.368 55.907
1208 7/11/2019 21:28 24.344 56.153
1209 7/11/2019 21:38 24.368 56.585
1210 7/11/2019 21:48 24.344 57.071
1211 7/11/2019 21:58 24.344 57.611
1212 7/11/2019 22:08 24.368 58.801
1213 7/11/2019 22:18 24.368 59.279
1214 7/11/2019 22:28 24.344 59.606
1215 7/11/2019 22:38 24.344 59.918
1216 7/11/2019 22:48 24.32 60.189
1217 7/11/2019 22:58 24.32 60.534
1218 7/11/2019 23:08 24.272 60.308
1219 7/11/2019 23:18 24.32 61.661
1220 7/11/2019 23:28 24.296 61.706
1221 7/11/2019 23:38 24.296 62.552
1222 7/11/2019 23:48 24.296 62.616
1223 7/11/2019 23:58 24.296 62.919
1224 7/12/2019 0:08 24.272 63.877
1225 7/12/2019 0:18 24.296 64.474
1226 7/12/2019 0:28 24.272 64.753
1227 7/12/2019 0:38 24.248 65.037
1228 7/12/2019 0:48 24.223 65.674
1229 7/12/2019 0:58 24.223 65.327
1230 7/12/2019 1:08 24.199 65.491
1231 7/12/2019 1:18 24.175 65.495
1232 7/12/2019 1:28 24.175 65.442
1233 7/12/2019 1:38 24.151 66.696
1234 7/12/2019 1:48 24.151 66.931
1235 7/12/2019 1:58 24.151 67.354
1236 7/12/2019 2:08 24.127 67.574
1237 7/12/2019 2:18 24.127 67.922
1238 7/12/2019 2:28 24.127 68.346
1239 7/12/2019 2:38 24.127 69.561
1240 7/12/2019 2:48 24.127 69.708
1241 7/12/2019 2:58 24.079 69.569
1242 7/12/2019 3:08 24.103 69.492
1243 7/12/2019 3:18 24.103 70.01
1244 7/12/2019 3:28 24.079 70.127
1245 7/12/2019 3:38 24.079 70.127
1246 7/12/2019 3:48 24.079 69.938
1247 7/12/2019 3:58 24.079 70.319
1248 7/12/2019 4:08 24.079 70.631
1249 7/12/2019 4:18 24.055 70.754
1250 7/12/2019 4:28 24.079 70.711
1251 7/12/2019 4:38 24.031 70.599
1252 7/12/2019 4:48 24.055 70.915
1253 7/12/2019 4:58 24.055 71.326
1254 7/12/2019 5:08 24.055 71.201
1255 7/12/2019 5:18 24.079 71.364
1256 7/12/2019 5:28 24.079 71.704
1257 7/12/2019 5:38 24.103 71.831
1258 7/12/2019 5:48 24.079 71.834
1259 7/12/2019 5:58 24.103 72.455
1260 7/12/2019 6:08 24.103 72.273
1261 7/12/2019 6:18 24.079 72.098
1262 7/12/2019 6:28 24.103 72.184
1263 7/12/2019 6:38 24.103 72.455
1264 7/12/2019 6:48 24.103 72.318
1265 7/12/2019 6:58 24.151 72.961
1266 7/12/2019 7:08 24.175 72.958
1267 7/12/2019 7:18 24.175 73.493
1268 7/12/2019 7:28 24.175 73.443
1269 7/12/2019 7:38 24.199 73.441
1270 7/12/2019 7:48 24.248 73.141
1271 7/12/2019 7:58 24.272 73.09
1272 7/12/2019 8:08 24.272 73.138
1273 7/12/2019 8:18 24.32 73.278
1274 7/12/2019 8:28 24.392 72.836
1275 7/12/2019 8:38 24.465 70.695
1276 7/12/2019 8:48 24.61 68.637
1277 7/12/2019 8:58 24.706 66.833
1278 7/12/2019 9:08 24.755 66.185
1279 7/12/2019 9:18 24.803 65.512
1280 7/12/2019 9:28 24.706 65.131
1281 7/12/2019 9:38 24.731 64.072
1282 7/12/2019 9:48 24.755 64.559
1283 7/12/2019 9:58 24.852 62.937
1284 7/12/2019 10:08 24.803 62.255
1285 7/12/2019 10:18 24.706 62.17
1286 7/12/2019 10:28 24.682 61.326
1287 7/12/2019 10:38 24.852 60.034
1288 7/12/2019 10:48 24.489 55.587
1289 7/12/2019 10:58 24.924 60.144
1290 7/12/2019 11:08 24.876 58.65
1291 7/12/2019 11:18 25.215 59.253
1292 7/12/2019 11:28 25.142 57.035
1293 7/12/2019 11:38 25.167 58.696
1294 7/12/2019 11:48 25.312 57.804
1295 7/12/2019 11:58 25.215 54.295
1296 7/12/2019 12:08 25.021 51.887
1297 7/12/2019 12:18 24.876 51.347
1298 7/12/2019 12:28 24.61 50.172
1299 7/12/2019 12:38 24.827 51.834
1300 7/12/2019 12:48 25.312 51.756
1301 7/12/2019 12:58 25.191 51.262
1302 7/12/2019 13:08 25.118 47.292
1303 7/12/2019 13:18 25.579 49.359
1304 7/12/2019 13:28 26.897 71.767
1305 7/12/2019 13:38 28.922 61.567
1306 7/12/2019 13:48 28.078 67.357
1307 7/12/2019 13:58 27.98 68.092
1308 7/12/2019 14:08 27.462 69.12
1309 7/12/2019 14:18 27.216 69.932
1310 7/12/2019 14:28 27.069 70.565
1311 7/12/2019 14:38 27.019 71.04
1312 7/12/2019 14:48 27.019 71.569
1313 7/12/2019 14:58 27.044 71.978
1314 7/12/2019 15:08 27.093 72.254
1315 7/12/2019 15:18 27.142 72.536
1316 7/12/2019 15:28 27.191 72.776
1317 7/12/2019 15:38 27.24 72.97
1318 7/12/2019 15:48 27.29 73.116
1319 7/12/2019 15:58 27.339 73.264
1320 7/12/2019 16:08 27.388 73.362
1321 7/12/2019 16:18 27.437 73.513
1322 7/12/2019 16:28 27.462 73.616
1323 7/12/2019 16:38 27.536 73.714
1324 7/12/2019 16:48 27.56 73.819
1325 7/12/2019 16:58 27.609 73.922
1326 7/12/2019 17:08 27.659 74.026
1327 7/12/2019 17:18 27.683 74.134
1328 7/12/2019 17:28 27.757 74.237
1329 7/12/2019 17:38 27.856 74.339
1330 7/12/2019 17:48 27.955 74.328
1331 7/12/2019 17:58 28.029 74.263
1332 7/12/2019 18:08 28.078 74.258
1333 7/12/2019 18:18 28.128 74.196
1334 7/12/2019 18:28 28.177 74.191
1335 7/12/2019 18:38 28.177 74.135
1336 7/12/2019 18:48 28.177 74.191
1337 7/12/2019 18:58 28.177 74.023
1338 7/12/2019 19:08 28.128 73.918
1339 7/12/2019 19:18 28.054 73.872
1340 7/12/2019 19:28 28.004 73.877
1341 7/12/2019 19:38 27.98 73.99
1342 7/12/2019 19:48 27.955 74.048
1343 7/12/2019 19:58 27.905 74.109
1344 7/12/2019 20:08 27.881 74.112
1345 7/12/2019 20:18 27.831 74.173
1346 7/12/2019 20:28 27.782 74.235
1347 7/12/2019 20:38 27.757 74.237
1348 7/12/2019 20:48 27.733 74.296
1349 7/12/2019 20:58 27.708 74.299
1350 7/12/2019 21:08 27.659 74.304
1351 7/12/2019 21:18 27.659 74.531
1352 7/12/2019 21:28 27.634 74.42
1353 7/12/2019 21:38 27.659 74.531
1354 7/12/2019 21:48 27.659 74.531
1355 7/12/2019 21:58 27.634 74.534
1356 7/12/2019 22:08 27.609 74.537
1357 7/12/2019 22:18 27.585 74.539
1358 7/12/2019 22:28 27.56 74.485
1359 7/12/2019 22:38 27.536 74.488
1360 7/12/2019 22:48 27.511 74.433
1361 7/12/2019 22:58 27.462 74.439
1362 7/12/2019 23:08 27.462 74.439
1363 7/12/2019 23:18 27.437 74.442
1364 7/12/2019 23:28 27.413 74.444
1365 7/12/2019 23:38 27.413 74.444
1366 7/12/2019 23:48 27.388 74.504
1367 7/12/2019 23:58 27.363 74.506
1368 7/13/2019 0:08 27.339 74.509
1369 7/13/2019 0:18 27.339 74.509
1370 7/13/2019 0:28 27.314 74.569
1371 7/13/2019 0:38 27.29 74.514
1372 7/13/2019 0:48 27.265 74.574
1373 7/13/2019 0:58 27.24 74.577
1374 7/13/2019 1:08 27.216 74.579
1375 7/13/2019 1:18 27.191 74.582
1376 7/13/2019 1:28 27.167 74.642
1377 7/13/2019 1:38 27.167 74.642
1378 7/13/2019 1:48 27.142 74.644
1379 7/13/2019 1:58 27.118 74.704
1380 7/13/2019 2:08 27.093 74.707
1381 7/13/2019 2:18 27.093 74.707
1382 7/13/2019 2:28 27.069 74.767
1383 7/13/2019 2:38 27.044 74.77
1384 7/13/2019 2:48 27.019 74.83
1385 7/13/2019 2:58 26.995 74.833
1386 7/13/2019 3:08 26.995 74.891
1387 7/13/2019 3:18 26.97 74.893
1388 7/13/2019 3:28 26.946 74.896
1389 7/13/2019 3:38 26.921 74.957
1390 7/13/2019 3:48 26.921 74.957
1391 7/13/2019 3:58 26.897 74.959
1392 7/13/2019 4:08 26.872 75.02
1393 7/13/2019 4:18 26.848 75.023
1394 7/13/2019 4:28 26.823 75.026
1395 7/13/2019 4:38 26.799 75.028
1396 7/13/2019 4:48 26.774 75.089
1397 7/13/2019 4:58 26.75 75.092
1398 7/13/2019 5:08 26.725 75.094
1399 7/13/2019 5:18 26.701 75.097
1400 7/13/2019 5:28 26.676 75.1
1401 7/13/2019 5:38 26.652 75.161
1402 7/13/2019 5:48 26.628 75.164
1403 7/13/2019 5:58 26.603 75.166
1404 7/13/2019 6:08 26.579 75.169
1405 7/13/2019 6:18 26.554 75.23
1406 7/13/2019 6:28 26.554 75.23
1407 7/13/2019 6:38 26.53 75.292
1408 7/13/2019 6:48 26.505 75.295
1409 7/13/2019 6:58 26.505 75.295
1410 7/13/2019 7:08 26.456 75.3
1411 7/13/2019 7:18 26.432 75.302
1412 7/13/2019 7:28 26.432 75.362
1413 7/13/2019 7:38 26.456 75.54
1414 7/13/2019 7:48 26.481 75.72
1415 7/13/2019 7:58 26.53 75.839
1416 7/13/2019 8:08 26.554 75.899
1417 7/13/2019 8:18 26.579 75.959
1418 7/13/2019 8:28 26.603 75.957
1419 7/13/2019 8:38 26.75 76.718
1420 7/13/2019 8:48 27.019 76.694
1421 7/13/2019 8:58 27.069 76.557
1422 7/13/2019 9:08 27.069 76.491
1423 7/13/2019 9:18 27.093 76.489
1424 7/13/2019 9:28 27.093 76.555
1425 7/13/2019 9:38 27.216 76.811
1426 7/13/2019 9:48 27.314 76.938
1427 7/13/2019 9:50 Logged
1428 7/13/2019 9:50 Logged Logged

## Sheet: Beoumi
Plot Title: Beoumi Lab
# "Date Time	GMT+00:00" "Temp	°C (LGR S/N: 20346667	SEN S/N: 20346667)" "RH	% (LGR S/N: 20346667	SEN S/N: 20346667)" End Of File (LGR S/N: 20346667)
1 7/5/2019 20:10 27.955 77.956
2 7/5/2019 20:20 27.118 71.2
3 7/5/2019 20:30 26.188 63.567
4 7/5/2019 20:40 25.774 56.267
5 7/5/2019 20:50 25.822 57.331
6 7/5/2019 21:00 26.139 58.719
7 7/5/2019 21:10 26.285 60.283
8 7/5/2019 21:20 26.383 61.902
9 7/5/2019 21:30 26.432 63.663
10 7/5/2019 21:40 26.456 65.963
11 7/5/2019 21:50 26.456 67.049
12 7/5/2019 22:00 26.432 67.932
13 7/5/2019 22:10 26.432 68.91
14 7/5/2019 22:20 26.407 70.051
15 7/5/2019 22:30 26.383 70.915
16 7/5/2019 22:40 26.359 71.839
17 7/5/2019 22:50 26.334 72.352
18 7/5/2019 23:00 26.31 73.134
19 7/5/2019 23:10 26.31 73.646
20 7/5/2019 23:20 26.285 74.236
21 7/5/2019 23:30 26.261 74.911
22 7/5/2019 23:40 26.237 75.745
23 7/5/2019 23:50 26.237 75.93
24 7/6/2019 0:00 26.212 76.247
25 7/6/2019 0:10 26.188 76.703
26 7/6/2019 0:20 26.163 77.039
27 7/6/2019 0:30 26.139 77.246
28 7/6/2019 0:40 26.115 77.526
29 7/6/2019 0:50 26.09 77.812
30 7/6/2019 1:00 26.066 78.104
31 7/6/2019 1:10 26.042 78.402
32 7/6/2019 1:20 26.017 78.555
33 7/6/2019 1:30 26.017 79.018
34 7/6/2019 1:40 25.993 79.338
35 7/6/2019 1:50 25.968 79.584
36 7/6/2019 2:00 25.944 80.002
37 7/6/2019 2:10 25.895 80.349
38 7/6/2019 2:20 25.895 80.701
39 7/6/2019 2:30 25.871 80.973
40 7/6/2019 2:40 25.847 81.066
41 7/6/2019 2:50 25.847 81.158
42 7/6/2019 3:00 25.798 81.441
43 7/6/2019 3:10 25.774 81.632
44 7/6/2019 3:20 25.749 81.729
45 7/6/2019 3:30 25.701 81.926
46 7/6/2019 3:40 25.676 81.927
47 7/6/2019 3:50 25.628 82.027
48 7/6/2019 4:00 25.603 81.93
49 7/6/2019 4:10 25.579 81.834
50 7/6/2019 4:20 25.579 81.737
51 7/6/2019 4:30 25.531 81.739
52 7/6/2019 4:40 25.531 81.643
53 7/6/2019 4:50 25.482 81.55
54 7/6/2019 5:00 25.482 81.55
55 7/6/2019 5:10 25.458 81.457
56 7/6/2019 5:20 25.433 81.553
57 7/6/2019 5:30 25.433 81.458
58 7/6/2019 5:40 25.409 81.459
59 7/6/2019 5:50 25.361 81.651
60 7/6/2019 6:00 25.361 81.747
61 7/6/2019 6:10 25.336 81.748
62 7/6/2019 6:20 25.336 81.942
63 7/6/2019 6:30 25.312 82.041
64 7/6/2019 6:40 25.288 82.141
65 7/6/2019 6:50 25.288 82.141
66 7/6/2019 7:00 25.264 82.341
67 7/6/2019 7:10 25.264 82.442
68 7/6/2019 7:20 25.264 82.544
69 7/6/2019 7:30 25.215 82.546
70 7/6/2019 7:40 25.094 83.07
71 7/6/2019 7:50 24.997 83.615
72 7/6/2019 8:00 25.021 83.95
73 7/6/2019 8:10 24.973 83.951
74 7/6/2019 8:20 24.997 83.073
75 7/6/2019 8:30 24.779 76.072
76 7/6/2019 8:40 25.045 77.476
77 7/6/2019 8:50 25.215 78.614
78 7/6/2019 9:00 25.312 79.545
79 7/6/2019 9:10 25.385 80.465
80 7/6/2019 9:20 25.264 81.751
81 7/6/2019 9:30 24.876 84.182
82 7/6/2019 9:40 24.852 84.068
83 7/6/2019 9:50 24.852 83.841
84 7/6/2019 10:00 24.948 83.952
85 7/6/2019 10:10 24.997 84.77
86 7/6/2019 10:20 25.191 85.011
87 7/6/2019 10:30 25.264 84.29
88 7/6/2019 10:40 25.361 84.171
89 7/6/2019 10:50 25.458 83.381
90 7/6/2019 11:00 25.506 82.741
91 7/6/2019 11:10 25.531 82.432
92 7/6/2019 11:20 25.603 82.127
93 7/6/2019 11:30 25.676 81.83
94 7/6/2019 11:40 25.749 81.633
95 7/6/2019 11:50 25.822 81.823
96 7/6/2019 12:00 25.895 81.627
97 7/6/2019 12:10 25.944 81.434
98 7/6/2019 12:20 26.042 81.335
99 7/6/2019 12:30 26.139 81.051
100 7/6/2019 12:40 26.212 80.243
101 7/6/2019 12:50 26.261 79.648
102 7/6/2019 13:00 26.334 79.56
103 7/6/2019 13:10 26.383 79.475
104 7/6/2019 13:20 26.432 79.228
105 7/6/2019 13:30 26.481 78.829
106 7/6/2019 13:40 26.554 78.364
107 7/6/2019 13:50 26.628 78.134
108 7/6/2019 14:00 26.725 77.979
109 7/6/2019 14:10 26.799 77.682
110 7/6/2019 14:20 26.848 77.324
111 7/6/2019 14:30 26.921 76.837
112 7/6/2019 14:40 26.995 76.302
113 7/6/2019 14:50 27.069 75.912
114 7/6/2019 15:00 27.167 75.591
115 7/6/2019 15:10 27.24 75.339
116 7/6/2019 15:20 27.29 74.801
117 7/6/2019 15:30 27.363 73.681
118 7/6/2019 15:40 27.437 74.051
119 7/6/2019 15:50 27.486 74.101
120 7/6/2019 16:00 27.585 74.035
121 7/6/2019 16:10 27.634 73.703
122 7/6/2019 16:20 27.708 73.587
123 7/6/2019 16:30 27.757 73.162
124 7/6/2019 16:40 27.831 72.898
125 7/6/2019 16:50 27.93 72.684
126 7/6/2019 17:00 28.004 72.089
127 7/6/2019 17:10 28.078 71.564
128 7/6/2019 17:20 28.128 71.604
129 7/6/2019 17:30 28.177 71.144
130 7/6/2019 17:40 28.054 70.809
131 7/6/2019 17:50 27.93 71.402
132 7/6/2019 18:00 28.153 70.839
133 7/6/2019 18:10 28.227 70.149
134 7/6/2019 18:20 28.252 69.779
135 7/6/2019 18:30 28.276 69.815
136 7/6/2019 18:40 28.276 69.856
137 7/6/2019 18:50 28.276 70.06
138 7/6/2019 19:00 28.252 70.229
139 7/6/2019 19:10 28.252 70.481
140 7/6/2019 19:20 28.202 70.832
141 7/6/2019 19:30 28.177 71.099
142 7/6/2019 19:40 28.128 71.33
143 7/6/2019 19:50 28.078 71.61
144 7/6/2019 20:00 28.054 71.799
145 7/6/2019 20:10 28.004 71.899
146 7/6/2019 20:20 27.98 72.092
147 7/6/2019 20:30 27.93 72.243
148 7/6/2019 20:40 27.905 72.44
149 7/6/2019 20:50 27.856 72.694
150 7/6/2019 21:00 27.831 72.898
151 7/6/2019 21:10 27.782 73.056
152 7/6/2019 21:20 27.733 73.165
153 7/6/2019 21:30 27.683 73.275
154 7/6/2019 21:40 27.634 73.385
155 7/6/2019 21:50 27.585 73.549
156 7/6/2019 22:00 27.56 73.658
157 7/6/2019 22:10 27.511 73.825
158 7/6/2019 22:20 27.462 73.939
159 7/6/2019 22:30 27.413 74.054
160 7/6/2019 22:40 27.363 74.281
161 7/6/2019 22:50 27.314 74.455
162 7/6/2019 23:00 27.265 74.631
163 7/6/2019 23:10 27.24 74.807
164 7/6/2019 23:20 27.191 74.987
165 7/6/2019 23:30 27.142 75.229
166 7/6/2019 23:40 27.118 75.352
167 7/6/2019 23:50 27.069 75.417
168 7/7/2019 0:00 27.019 75.667
169 7/7/2019 0:10 26.97 75.858
170 7/7/2019 0:20 26.946 75.986
171 7/7/2019 0:30 26.872 76.12
172 7/7/2019 0:40 26.823 76.318
173 7/7/2019 0:50 26.774 76.584
174 7/7/2019 1:00 26.725 76.588
175 7/7/2019 1:10 26.676 76.859
176 7/7/2019 1:20 26.628 77.135
177 7/7/2019 1:30 26.603 77.206
178 7/7/2019 1:40 26.554 77.489
179 7/7/2019 1:50 26.53 77.704
180 7/7/2019 2:00 26.481 77.637
181 7/7/2019 2:10 26.432 77.929
182 7/7/2019 2:20 26.432 78.002
183 7/7/2019 2:30 26.383 78.153
184 7/7/2019 2:40 26.359 78.378
185 7/7/2019 2:50 26.334 78.456
186 7/7/2019 3:00 26.31 78.61
187 7/7/2019 3:10 26.261 78.613
188 7/7/2019 3:20 26.237 78.769
189 7/7/2019 3:30 26.212 78.771
190 7/7/2019 3:40 26.188 79.006
191 7/7/2019 3:50 26.115 79.74
192 7/7/2019 4:00 26.066 80.08
193 7/7/2019 4:10 25.993 80.518
194 7/7/2019 4:20 25.944 80.609
195 7/7/2019 4:30 25.92 80.88
196 7/7/2019 4:40 25.871 81.157
197 7/7/2019 4:50 25.822 81.534
198 7/7/2019 5:00 25.749 81.826
199 7/7/2019 5:10 25.725 82.222
200 7/7/2019 5:20 25.676 82.426
201 7/7/2019 5:30 25.652 82.632
202 7/7/2019 5:40 25.603 82.737
203 7/7/2019 5:50 25.579 82.948
204 7/7/2019 6:00 25.531 83.056
205 7/7/2019 6:10 25.506 83.056
206 7/7/2019 6:20 25.482 83.272
207 7/7/2019 6:30 25.433 83.382
208 7/7/2019 6:40 25.409 83.493
209 7/7/2019 6:50 25.385 83.493
210 7/7/2019 7:00 25.385 83.493
211 7/7/2019 7:10 25.361 83.604
212 7/7/2019 7:20 25.336 83.716
213 7/7/2019 7:30 25.312 83.829
214 7/7/2019 7:40 25.288 83.943
215 7/7/2019 7:50 25.239 84.174
216 7/7/2019 8:00 25.215 84.291
217 7/7/2019 8:10 25.215 84.408
218 7/7/2019 8:20 25.215 84.526
219 7/7/2019 8:30 24.731 81.123
220 7/7/2019 8:40 24.127 69.893
221 7/7/2019 8:50 23.814 65.696
222 7/7/2019 9:00 23.693 62.636
223 7/7/2019 9:10 23.525 61.422
224 7/7/2019 9:20 23.525 61.813
225 7/7/2019 9:30 24.151 69.521
226 7/7/2019 9:40 24.489 74.331
227 7/7/2019 9:50 24.658 76.841
228 7/7/2019 10:00 24.779 79.907
229 7/7/2019 10:10 24.876 81.579
230 7/7/2019 10:20 24.924 82.659
231 7/7/2019 10:30 24.997 83.395
232 7/7/2019 10:40 25.045 83.949
233 7/7/2019 10:50 25.094 84.293
234 7/7/2019 11:00 25.142 84.528
235 7/7/2019 11:10 25.167 84.527
236 7/7/2019 11:20 25.215 84.646
237 7/7/2019 11:30 25.239 84.645
238 7/7/2019 11:40 25.264 84.525
239 7/7/2019 11:50 25.288 84.525
240 7/7/2019 12:00 25.312 84.406
241 7/7/2019 12:10 25.336 84.405
242 7/7/2019 12:20 25.361 84.405
243 7/7/2019 12:30 25.409 84.286
244 7/7/2019 12:40 25.433 84.286
245 7/7/2019 12:50 25.458 84.053
246 7/7/2019 13:00 25.482 84.053
247 7/7/2019 13:10 25.531 84.401
248 7/7/2019 13:20 25.603 84.519
249 7/7/2019 13:30 25.701 84.163
250 7/7/2019 13:40 25.798 84.161
251 7/7/2019 13:50 25.871 83.929
252 7/7/2019 14:00 25.92 83.814
253 7/7/2019 14:10 25.968 83.587
254 7/7/2019 14:20 25.993 83.365
255 7/7/2019 14:30 26.066 82.931
256 7/7/2019 14:40 26.139 82.823
257 7/7/2019 14:50 26.237 82.404
258 7/7/2019 15:00 26.31 82.299
259 7/7/2019 15:10 26.407 82.094
260 7/7/2019 15:20 26.481 81.313
261 7/7/2019 15:30 26.554 81.122
262 7/7/2019 15:40 26.628 80.934
263 7/7/2019 15:50 26.676 80.48
264 7/7/2019 16:00 26.75 80.212
265 7/7/2019 16:10 26.799 79.781
266 7/7/2019 16:20 26.799 79.697
267 7/7/2019 16:30 26.725 79.128
268 7/7/2019 16:40 26.872 79.038
269 7/7/2019 16:50 26.897 77.746
270 7/7/2019 17:00 26.897 78.039
271 7/7/2019 17:10 26.921 78.876
272 7/7/2019 17:20 26.823 77.609
273 7/7/2019 17:30 26.97 77.597
274 7/7/2019 17:40 26.628 70.88
275 7/7/2019 17:50 26.139 64.469
276 7/7/2019 18:00 25.968 63.094
277 7/7/2019 18:10 26.017 63.867
278 7/7/2019 18:20 26.652 70.378
279 7/7/2019 18:30 26.872 71.954
280 7/7/2019 18:40 26.995 73.203
281 7/7/2019 18:50 27.069 74.258
282 7/7/2019 19:00 27.093 75.056
283 7/7/2019 19:10 27.093 75.66
284 7/7/2019 19:20 27.093 76.293
285 7/7/2019 19:30 27.044 76.493
286 7/7/2019 19:40 27.019 76.761
287 7/7/2019 19:50 26.97 76.968
288 7/7/2019 20:00 26.946 77.246
289 7/7/2019 20:10 26.897 77.39
290 7/7/2019 20:20 26.848 77.465
291 7/7/2019 20:30 26.799 77.611
292 7/7/2019 20:40 26.75 77.686
293 7/7/2019 20:50 26.725 77.76
294 7/7/2019 21:00 26.701 77.907
295 7/7/2019 21:10 26.652 78.058
296 7/7/2019 21:20 26.603 78.21
297 7/7/2019 21:30 26.53 78.365
298 7/7/2019 21:40 26.456 78.753
299 7/7/2019 21:50 26.407 78.834
300 7/7/2019 22:00 26.359 78.994
301 7/7/2019 22:10 26.31 79.077
302 7/7/2019 22:20 26.261 79.24
303 7/7/2019 22:30 26.212 79.324
304 7/7/2019 22:40 26.163 79.571
305 7/7/2019 22:50 26.115 79.907
306 7/7/2019 23:00 26.066 79.91
307 7/7/2019 23:10 25.993 80.084
308 7/7/2019 23:20 25.968 80.258
309 7/7/2019 23:30 25.895 80.524
310 7/7/2019 23:40 25.871 80.702
311 7/7/2019 23:50 25.822 80.795
312 7/8/2019 0:00 25.798 80.977
313 7/8/2019 0:10 25.749 81.071
314 7/8/2019 0:20 25.725 81.257
315 7/8/2019 0:30 25.701 81.446
316 7/8/2019 0:40 25.652 81.638
317 7/8/2019 0:50 25.628 81.832
318 7/8/2019 1:00 25.579 82.029
319 7/8/2019 1:10 25.555 82.031
320 7/8/2019 1:20 25.506 82.331
321 7/8/2019 1:30 25.506 82.331
322 7/8/2019 1:40 25.506 82.433
323 7/8/2019 1:50 25.458 82.536
324 7/8/2019 2:00 25.433 82.64
325 7/8/2019 2:10 25.385 82.849
326 7/8/2019 2:20 25.385 82.955
327 7/8/2019 2:30 25.361 82.955
328 7/8/2019 2:40 25.336 83.062
329 7/8/2019 2:50 25.312 83.17
330 7/8/2019 3:00 25.288 83.278
331 7/8/2019 3:10 25.264 83.387
332 7/8/2019 3:20 25.215 83.389
333 7/8/2019 3:30 25.191 83.499
334 7/8/2019 3:40 25.167 83.39
335 7/8/2019 3:50 25.142 83.611
336 7/8/2019 4:00 25.118 83.611
337 7/8/2019 4:10 25.118 83.611
338 7/8/2019 4:20 25.094 83.612
339 7/8/2019 4:30 25.07 83.724
340 7/8/2019 4:40 25.07 83.724
341 7/8/2019 4:50 25.045 83.836
342 7/8/2019 5:00 25.021 83.725
343 7/8/2019 5:10 25.045 83.836
344 7/8/2019 5:20 25.021 83.95
345 7/8/2019 5:30 24.997 83.951
346 7/8/2019 5:40 24.973 84.065
347 7/8/2019 5:50 24.973 84.065
348 7/8/2019 6:00 24.948 84.066
349 7/8/2019 6:10 24.924 84.066
350 7/8/2019 6:20 24.9 84.182
351 7/8/2019 6:30 24.876 84.067
352 7/8/2019 6:40 24.852 84.068
353 7/8/2019 6:50 24.827 83.955
354 7/8/2019 7:00 24.827 83.842
355 7/8/2019 7:10 24.827 83.842
356 7/8/2019 7:20 24.827 83.842
357 7/8/2019 7:30 24.827 83.955
358 7/8/2019 7:40 24.441 84.192
359 7/8/2019 7:50 24.344 84.543
360 7/8/2019 8:00 24.368 85.271
361 7/8/2019 8:10 24.368 85.65
362 7/8/2019 8:20 24.513 84.899
363 7/8/2019 8:30 24.127 77.76
364 7/8/2019 8:40 23.597 68.466
365 7/8/2019 8:50 23.285 63.593
366 7/8/2019 9:00 23.213 62.507
367 7/8/2019 9:10 23.069 61.332
368 7/8/2019 9:20 23.117 61.208
369 7/8/2019 9:30 23.069 60.668
370 7/8/2019 9:40 22.973 59.404
371 7/8/2019 9:50 23.141 58.081
372 7/8/2019 10:00 23.141 56.294
373 7/8/2019 10:10 23.117 56.407
374 7/8/2019 10:20 23.093 55.992
375 7/8/2019 10:30 23.069 54.897
376 7/8/2019 10:40 23.021 55.425
377 7/8/2019 10:50 22.997 54.475
378 7/8/2019 11:00 22.997 53.864
379 7/8/2019 11:10 23.021 53.88
380 7/8/2019 11:20 23.021 53.767
381 7/8/2019 11:30 23.069 54.669
382 7/8/2019 11:40 22.877 54.285
383 7/8/2019 11:50 22.949 54.784
384 7/8/2019 12:00 22.901 53.901
385 7/8/2019 12:10 23.141 54.782
386 7/8/2019 12:20 23.261 54.394
387 7/8/2019 12:30 22.973 53.151
388 7/8/2019 12:40 22.973 51.605
389 7/8/2019 12:50 23.093 51.672
390 7/8/2019 13:00 22.997 49.423
391 7/8/2019 13:10 23.189 50.679
392 7/8/2019 13:20 23.189 51.044
393 7/8/2019 13:30 23.165 51.217
394 7/8/2019 13:40 23.117 48.373
395 7/8/2019 13:50 23.261 47.687
396 7/8/2019 14:00 24.32 60.424
397 7/8/2019 14:10 25.118 71.475
398 7/8/2019 14:20 25.652 76.817
399 7/8/2019 14:30 25.506 74.323
400 7/8/2019 14:40 25.288 70.738
401 7/8/2019 14:50 25.409 72.66
402 7/8/2019 15:00 25.895 76.15
403 7/8/2019 15:10 26.09 76.712
404 7/8/2019 15:20 26.53 77.848
405 7/8/2019 15:30 26.652 76.205
406 7/8/2019 15:40 26.603 76.798
407 7/8/2019 15:50 26.603 77.275
408 7/8/2019 16:00 26.701 77.06
409 7/8/2019 16:10 26.823 76.579
410 7/8/2019 16:20 26.823 76.981
411 7/8/2019 16:30 26.823 77.467
412 7/8/2019 16:40 26.872 77.322
413 7/8/2019 16:50 26.897 78.187
414 7/8/2019 17:00 26.921 78.26
415 7/8/2019 17:10 26.995 78.031
416 7/8/2019 17:20 27.069 77.733
417 7/8/2019 17:30 27.093 77.803
418 7/8/2019 17:40 27.167 77.158
419 7/8/2019 17:50 27.216 76.744
420 7/8/2019 18:00 27.265 76.147
421 7/8/2019 18:10 27.29 76.081
422 7/8/2019 18:20 27.363 75.946
423 7/8/2019 18:30 26.872 70.183
424 7/8/2019 18:40 26.017 59.398
425 7/8/2019 18:50 25.506 52.432
426 7/8/2019 19:00 25.167 47.852
427 7/8/2019 19:10 24.948 45.074
428 7/8/2019 19:20 24.682 42.694
429 7/8/2019 19:30 24.489 41.154
430 7/8/2019 19:40 24.32 40.423
431 7/8/2019 19:50 24.199 40.126
432 7/8/2019 20:00 24.127 40.448
433 7/8/2019 20:10 23.982 40.236
434 7/8/2019 20:20 23.934 41.347
435 7/8/2019 20:30 23.862 41.604
436 7/8/2019 20:40 23.693 41.41
437 7/8/2019 20:50 23.669 41.066
438 7/8/2019 21:00 23.549 40.879
439 7/8/2019 21:10 23.453 41.907
440 7/8/2019 21:20 23.357 41.334
441 7/8/2019 21:30 23.213 40.3
442 7/8/2019 21:40 23.045 39.219
443 7/8/2019 21:50 22.901 38.047
444 7/8/2019 22:00 22.805 37.551
445 7/8/2019 22:10 22.805 38.325
446 7/8/2019 22:20 22.661 38.606
447 7/8/2019 22:30 22.661 39.784
448 7/8/2019 22:40 22.613 40.432
449 7/8/2019 22:50 22.421 39.587
450 7/8/2019 23:00 22.373 39.601
451 7/8/2019 23:10 22.326 39.52
452 7/8/2019 23:20 22.254 39.485
453 7/8/2019 23:30 22.134 39.063
454 7/8/2019 23:40 22.062 38.955
455 7/8/2019 23:50 22.062 38.362
456 7/9/2019 0:00 21.943 38.506
457 7/9/2019 0:10 22.039 43.199
458 7/9/2019 0:20 22.158 45.995
459 7/9/2019 0:30 22.373 51.592
460 7/9/2019 0:40 22.182 52.072
461 7/9/2019 0:50 22.086 49.529
462 7/9/2019 1:00 21.823 44.481
463 7/9/2019 1:10 21.656 41.832
464 7/9/2019 1:20 21.513 40.737
465 7/9/2019 1:30 21.465 41.866
466 7/9/2019 1:40 21.441 42.794
467 7/9/2019 1:50 21.465 46.231
468 7/9/2019 2:00 21.489 47.051
469 7/9/2019 2:10 21.513 47.441
470 7/9/2019 2:20 21.393 46.118
471 7/9/2019 2:30 21.298 46.17
472 7/9/2019 2:40 21.322 48.649
473 7/9/2019 2:50 21.298 49.134
474 7/9/2019 3:00 21.322 49.907
475 7/9/2019 3:10 21.25 49.945
476 7/9/2019 3:20 21.083 47.074
477 7/9/2019 3:30 21.036 45.415
478 7/9/2019 3:40 20.869 44.339
479 7/9/2019 3:50 20.964 44.524
480 7/9/2019 4:00 20.821 45.279
481 7/9/2019 4:10 20.773 44.971
482 7/9/2019 4:20 20.654 44.046
483 7/9/2019 4:30 20.654 44.746
484 7/9/2019 4:40 20.654 45.282
485 7/9/2019 4:50 20.559 43.521
486 7/9/2019 5:00 20.487 42.625
487 7/9/2019 5:10 20.416 41.862
488 7/9/2019 5:20 20.344 41.391
489 7/9/2019 5:30 20.368 44.14
490 7/9/2019 5:40 20.463 46.097
491 7/9/2019 5:50 20.368 46.282
492 7/9/2019 6:00 20.392 47.318
493 7/9/2019 6:10 20.44 48.041
494 7/9/2019 6:20 20.392 47.892
495 7/9/2019 6:30 20.392 48.961
496 7/9/2019 6:40 20.321 48.588
497 7/9/2019 6:50 20.463 51.086
498 7/9/2019 7:00 20.463 50.438
499 7/9/2019 7:10 20.392 50.102
500 7/9/2019 7:20 20.416 49.796
501 7/9/2019 7:30 21.656 75.457
502 7/9/2019 7:40 22.541 85.795
503 7/9/2019 7:50 22.949 91.113
504 7/9/2019 8:00 22.805 89.995
505 7/9/2019 8:10 22.805 89.304
506 7/9/2019 8:20 22.829 88.809
507 7/9/2019 8:30 22.901 88.333
508 7/9/2019 8:40 22.949 87.873
509 7/9/2019 8:50 22.997 87.576
510 7/9/2019 9:00 23.069 87.43
511 7/9/2019 9:10 23.165 87.43
512 7/9/2019 9:20 23.237 87.286
513 7/9/2019 9:30 23.285 87.431
514 7/9/2019 9:40 23.333 86.86
515 7/9/2019 9:50 23.405 86.86
516 7/9/2019 10:00 23.453 86.721
517 7/9/2019 10:10 23.525 86.721
518 7/9/2019 10:20 23.597 86.86
519 7/9/2019 10:30 23.621 86.447
520 7/9/2019 10:40 23.717 86.312
521 7/9/2019 10:50 23.742 86.178
522 7/9/2019 11:00 23.814 86.311
523 7/9/2019 11:10 23.862 85.914
524 7/9/2019 11:20 23.91 85.783
525 7/9/2019 11:30 23.982 85.527
526 7/9/2019 11:40 24.006 85.526
527 7/9/2019 11:50 24.079 85.782
528 7/9/2019 12:00 24.151 85.781
529 7/9/2019 12:10 24.272 85.651
530 7/9/2019 12:20 24.368 85.271
531 7/9/2019 12:30 24.441 85.145
532 7/9/2019 12:40 24.537 85.144
533 7/9/2019 12:50 24.634 85.143
534 7/9/2019 13:00 24.706 84.775
535 7/9/2019 13:10 24.779 84.774
536 7/9/2019 13:20 24.827 84.894
537 7/9/2019 13:30 24.9 84.651
538 7/9/2019 13:40 24.924 84.651
539 7/9/2019 13:50 24.997 84.295
540 7/9/2019 14:00 24.489 77.523
541 7/9/2019 14:10 23.91 66.031
542 7/9/2019 14:20 23.91 62.443
543 7/9/2019 14:30 24.61 69.895
544 7/9/2019 14:40 24.997 71.622
545 7/9/2019 14:50 25.215 74.41
546 7/9/2019 15:00 25.361 76.264
547 7/9/2019 15:10 25.458 77.442
548 7/9/2019 15:20 25.579 78.437
549 7/9/2019 15:30 25.701 79.601
550 7/9/2019 15:40 25.774 80.356
551 7/9/2019 15:50 25.847 80.793
552 7/9/2019 16:00 25.92 81.247
553 7/9/2019 16:10 26.066 81.334
554 7/9/2019 16:20 26.163 80.867
555 7/9/2019 16:30 25.676 76.489
556 7/9/2019 16:40 24.9 64.733
557 7/9/2019 16:50 24.489 57.238
558 7/9/2019 17:00 24.32 53.278
559 7/9/2019 17:10 24.151 51.093
560 7/9/2019 17:20 23.982 49.29
561 7/9/2019 17:30 23.886 47.441
562 7/9/2019 17:40 23.717 45.826
563 7/9/2019 17:50 23.669 45.649
564 7/9/2019 18:00 23.549 44.643
565 7/9/2019 18:10 23.477 44.216
566 7/9/2019 18:20 23.429 43.724
567 7/9/2019 18:30 23.237 41.986
568 7/9/2019 18:40 22.997 40.403
569 7/9/2019 18:50 23.021 40.928
570 7/9/2019 19:00 22.925 39.989
571 7/9/2019 19:10 22.829 39.537
572 7/9/2019 19:20 22.781 40.483
573 7/9/2019 19:30 22.613 39.403
574 7/9/2019 19:40 22.589 39.274
575 7/9/2019 19:50 22.326 38.259
576 7/9/2019 20:00 22.302 37.675
577 7/9/2019 20:10 22.278 37.682
578 7/9/2019 20:20 22.134 37.526
579 7/9/2019 20:30 22.039 37.178
580 7/9/2019 20:40 21.967 36.977
581 7/9/2019 20:50 22.015 37.596
582 7/9/2019 21:00 21.895 37.753
583 7/9/2019 21:10 21.799 37.935
584 7/9/2019 21:20 21.752 38.455
585 7/9/2019 21:30 21.752 38.094
586 7/9/2019 21:40 21.561 37.723
587 7/9/2019 21:50 21.608 38.514
588 7/9/2019 22:00 21.513 38.334
589 7/9/2019 22:10 21.489 38.408
590 7/9/2019 22:20 21.393 38.811
591 7/9/2019 22:30 21.37 38.9
592 7/9/2019 22:40 21.25 39.125
593 7/9/2019 22:50 21.203 39.784
594 7/9/2019 23:00 21.25 40.245
595 7/9/2019 23:10 21.226 41.187
596 7/9/2019 23:20 21.25 42.296
597 7/9/2019 23:30 21.179 43.562
598 7/9/2019 23:40 21.226 45.073
599 7/9/2019 23:50 21.274 47.106
600 7/10/2019 0:00 21.226 47.959
601 7/10/2019 0:10 21.346 48.626
602 7/10/2019 0:20 21.25 48.662
603 7/10/2019 0:30 21.203 49.5
604 7/10/2019 0:40 21.083 48.71
605 7/10/2019 0:50 21.036 48.023
606 7/10/2019 1:00 21.083 48.483
607 7/10/2019 1:10 20.94 48.141
608 7/10/2019 1:20 20.964 47.887
609 7/10/2019 1:30 20.869 48.08
610 7/10/2019 1:40 20.845 47.217
611 7/10/2019 1:50 20.749 47.844
612 7/10/2019 2:00 20.773 48.995
613 7/10/2019 2:10 20.749 49.587
614 7/10/2019 2:20 20.654 49.745
615 7/10/2019 2:30 20.702 49.96
616 7/10/2019 2:40 20.583 49.298
617 7/10/2019 2:50 20.559 48.964
618 7/10/2019 3:00 20.511 49.165
619 7/10/2019 3:10 20.63 51.15
620 7/10/2019 3:20 20.678 52.327
621 7/10/2019 3:30 20.702 53.772
622 7/10/2019 3:40 20.726 53.616
623 7/10/2019 3:50 20.583 52.473
624 7/10/2019 4:00 20.583 52.423
625 7/10/2019 4:10 20.559 52.35
626 7/10/2019 4:20 20.535 52.848
627 7/10/2019 4:30 20.559 53.973
628 7/10/2019 4:40 20.416 52.669
629 7/10/2019 4:50 20.392 51.386
630 7/10/2019 5:00 20.321 49.46
631 7/10/2019 5:10 20.178 48.298
632 7/10/2019 5:20 20.13 47.331
633 7/10/2019 5:30 20.082 46.141
634 7/10/2019 5:40 19.963 44.855
635 7/10/2019 5:50 19.916 44.573
636 7/10/2019 6:00 19.844 45.479
637 7/10/2019 6:10 19.868 45.464
638 7/10/2019 6:20 19.773 44.806
639 7/10/2019 6:30 19.702 44.919
640 7/10/2019 6:40 19.797 45.747
641 7/10/2019 6:50 19.844 47.915
642 7/10/2019 7:00 19.821 48.133
643 7/10/2019 7:10 20.011 51.653
644 7/10/2019 7:20 19.916 51.021
645 7/10/2019 7:30 21.346 84.375
646 7/10/2019 7:40 21.513 81.2
647 7/10/2019 7:50 21.871 81.72
648 7/10/2019 8:00 22.11 83.169
649 7/10/2019 8:10 22.254 84.019
650 7/10/2019 8:20 22.373 84.699
651 7/10/2019 8:30 22.445 85.296
652 7/10/2019 8:40 22.517 85.542
653 7/10/2019 8:50 22.589 85.923
654 7/10/2019 9:00 22.637 85.794
655 7/10/2019 9:10 22.685 86.052
656 7/10/2019 9:20 22.805 86.182
657 7/10/2019 9:30 22.877 86.182
658 7/10/2019 9:40 22.949 86.182
659 7/10/2019 9:50 23.021 86.05
660 7/10/2019 10:00 23.165 86.049
661 7/10/2019 10:10 23.261 86.18
662 7/10/2019 10:20 23.381 85.917
663 7/10/2019 10:30 23.501 85.532
664 7/10/2019 10:40 23.549 85.531
665 7/10/2019 10:50 23.597 85.281
666 7/10/2019 11:00 23.669 85.156
667 7/10/2019 11:10 23.717 85.033
668 7/10/2019 11:20 23.838 84.79
669 7/10/2019 11:30 23.958 84.551
670 7/10/2019 11:40 24.079 84.549
671 7/10/2019 11:50 24.103 84.548
672 7/10/2019 12:00 24.175 84.313
673 7/10/2019 12:10 24.248 84.197
674 7/10/2019 12:20 24.344 84.08
675 7/10/2019 12:30 24.441 83.964
676 7/10/2019 12:40 24.586 83.517
677 7/10/2019 12:50 24.634 83.191
678 7/10/2019 13:00 24.658 82.875
679 7/10/2019 13:10 24.755 82.563
680 7/10/2019 13:20 24.876 82.158
681 7/10/2019 13:30 24.948 81.67
682 7/10/2019 13:40 25.118 80.307
683 7/10/2019 13:50 25.239 80.045
684 7/10/2019 14:00 25.094 77.68
685 7/10/2019 14:10 24.417 65.423
686 7/10/2019 14:20 24.006 58.269
687 7/10/2019 14:30 23.79 54.422
688 7/10/2019 14:40 23.597 51.235
689 7/10/2019 14:50 23.597 49.326
690 7/10/2019 15:00 23.549 48.762
691 7/10/2019 15:10 23.597 48.46
692 7/10/2019 15:20 23.645 48.222
693 7/10/2019 15:30 23.525 47.46
694 7/10/2019 15:40 23.501 46.563
695 7/10/2019 15:50 23.333 45.353
696 7/10/2019 16:00 23.453 45.021
697 7/10/2019 16:10 23.525 44.93
698 7/10/2019 16:20 23.742 45.978
699 7/10/2019 16:30 23.621 44.367
700 7/10/2019 16:40 23.597 43.683
701 7/10/2019 16:50 23.669 43.242
702 7/10/2019 17:00 23.79 42.894
703 7/10/2019 17:10 23.79 42.636
704 7/10/2019 17:20 23.766 41.845
705 7/10/2019 17:30 23.814 41.679
706 7/10/2019 17:40 23.766 40.808
707 7/10/2019 17:50 23.982 41.858
708 7/10/2019 18:00 25.409 68.577
709 7/10/2019 18:10 25.021 60.488
710 7/10/2019 18:20 24.465 52.194
711 7/10/2019 18:30 24.248 47.82
712 7/10/2019 18:40 24.151 45.98
713 7/10/2019 18:50 23.886 43.476
714 7/10/2019 19:00 23.79 41.922
715 7/10/2019 19:10 23.621 40.288
716 7/10/2019 19:20 23.501 39.889
717 7/10/2019 19:30 23.333 38.741
718 7/10/2019 19:40 23.213 38.088
719 7/10/2019 19:50 23.141 38.026
720 7/10/2019 20:00 23.045 37.727
721 7/10/2019 20:10 22.925 37.636
722 7/10/2019 20:20 22.877 37.861
723 7/10/2019 20:30 22.901 37.896
724 7/10/2019 20:40 22.685 37.867
725 7/10/2019 20:50 22.589 38.782
726 7/10/2019 21:00 22.541 38.885
727 7/10/2019 21:10 22.421 38.586
728 7/10/2019 21:20 22.302 38.449
729 7/10/2019 21:30 22.326 38.342
730 7/10/2019 21:40 22.613 38.554
731 7/10/2019 21:50 22.589 39.569
732 7/10/2019 22:00 22.541 39.938
733 7/10/2019 22:10 22.517 40.46
734 7/10/2019 22:20 22.302 40.903
735 7/10/2019 22:30 22.158 39.602
736 7/10/2019 22:40 21.752 39.731
737 7/10/2019 22:50 21.68 39.736
738 7/10/2019 23:00 21.561 39.677
739 7/10/2019 23:10 21.322 38.741
740 7/10/2019 23:20 21.37 39.461
741 7/10/2019 23:30 21.37 39.806
742 7/10/2019 23:40 21.155 39.34
743 7/10/2019 23:50 21.036 39.148
744 7/11/2019 0:00 21.059 41.044
745 7/11/2019 0:10 21.107 40.563
746 7/11/2019 0:20 20.892 40.077
747 7/11/2019 0:30 21.012 40.584
748 7/11/2019 0:40 20.892 39.718
749 7/11/2019 0:50 20.654 39.443
750 7/11/2019 1:00 20.606 39.105
751 7/11/2019 1:10 20.559 39.317
752 7/11/2019 1:20 20.487 39.928
753 7/11/2019 1:30 20.583 40.431
754 7/11/2019 1:40 20.463 40.349
755 7/11/2019 1:50 20.344 40.809
756 7/11/2019 2:00 20.344 40.472
757 7/11/2019 2:10 20.273 40.399
758 7/11/2019 2:20 20.344 39.601
759 7/11/2019 2:30 20.225 39.188
760 7/11/2019 2:40 20.106 39.437
761 7/11/2019 2:50 20.082 39.157
762 7/11/2019 3:00 19.963 39.292
763 7/11/2019 3:10 19.94 40.19
764 7/11/2019 3:20 20.011 40.973
765 7/11/2019 3:30 20.13 43.355
766 7/11/2019 3:40 20.13 44.356
767 7/11/2019 3:50 20.035 45.407
768 7/11/2019 4:00 19.987 45.176
769 7/11/2019 4:10 19.987 44.893
770 7/11/2019 4:20 20.154 46.338
771 7/11/2019 4:30 20.344 46.195
772 7/11/2019 4:40 20.392 47.094
773 7/11/2019 4:50 20.44 48.729
774 7/11/2019 5:00 20.416 48.643
775 7/11/2019 5:10 20.392 48.047
776 7/11/2019 5:20 20.321 47.307
777 7/11/2019 5:30 20.321 47.243
778 7/11/2019 5:40 20.368 49.317
779 7/11/2019 5:50 20.392 51.274
780 7/11/2019 6:00 20.392 51.48
781 7/11/2019 6:10 20.344 50.293
782 7/11/2019 6:20 20.297 48.454
783 7/11/2019 6:30 20.225 47.552
784 7/11/2019 6:40 20.178 47.166
785 7/11/2019 6:50 20.201 47.728
786 7/11/2019 7:00 20.463 51.197
787 7/11/2019 7:10 21.203 59.387
788 7/11/2019 7:20 21.632 66.505
789 7/11/2019 7:30 21.919 70.193
790 7/11/2019 7:40 22.11 74.393
791 7/11/2019 7:50 22.254 76.933
792 7/11/2019 8:00 22.397 80.055
793 7/11/2019 8:10 22.517 81.97
794 7/11/2019 8:20 22.661 83.68
795 7/11/2019 8:30 22.805 85.415
796 7/11/2019 8:40 22.925 86.999
797 7/11/2019 8:50 22.445 77.43
798 7/11/2019 9:00 22.039 68.087
799 7/11/2019 9:10 22.015 67.876
800 7/11/2019 9:20 22.541 75.645
801 7/11/2019 9:30 22.877 79.391
802 7/11/2019 9:40 23.093 81.297
803 7/11/2019 9:50 23.309 83.025
804 7/11/2019 10:00 23.453 83.989
805 7/11/2019 10:10 23.549 84.915
806 7/11/2019 10:20 23.669 85.785
807 7/11/2019 10:30 23.862 86.446
808 7/11/2019 10:40 24.031 86.721
809 7/11/2019 10:50 24.151 86.31
810 7/11/2019 11:00 24.296 86.445
811 7/11/2019 11:10 24.392 86.445
812 7/11/2019 11:20 24.537 86.582
813 7/11/2019 11:30 24.682 86.173
814 7/11/2019 11:40 24.852 85.775
815 7/11/2019 11:50 24.997 85.516
816 7/11/2019 12:00 25.167 84.889
817 7/11/2019 12:10 25.336 84.764
818 7/11/2019 12:20 25.555 84.167
819 7/11/2019 12:30 25.798 82.94
820 7/11/2019 12:40 25.993 81.526
821 7/11/2019 12:50 25.701 77.701
822 7/11/2019 13:00 24.876 67.014
823 7/11/2019 13:10 24.392 59.527
824 7/11/2019 13:20 24.417 54.44
825 7/11/2019 13:30 24.199 51.766
826 7/11/2019 13:40 24.199 50.096
827 7/11/2019 13:50 24.392 49.836
828 7/11/2019 14:00 24.127 47.33
829 7/11/2019 14:10 24.199 46.787
830 7/11/2019 14:20 24.296 45.954
831 7/11/2019 14:30 24.658 46.157
832 7/11/2019 14:40 24.755 45.919
833 7/11/2019 14:50 24.537 45.901
834 7/11/2019 15:00 25.409 52.969
835 7/11/2019 15:10 25.701 53.384
836 7/11/2019 15:20 25.895 52.472
837 7/11/2019 15:30 25.92 52.192
838 7/11/2019 15:40 26.31 54.436
839 7/11/2019 15:50 26.652 56.847
840 7/11/2019 16:00 26.725 54.973
841 7/11/2019 16:10 26.823 53.944
842 7/11/2019 16:20 26.823 52.689
843 7/11/2019 16:30 26.823 52.052
844 7/11/2019 16:40 26.774 51.503
845 7/11/2019 16:50 27.069 54.887
846 7/11/2019 17:00 27.683 64.199
847 7/11/2019 17:10 27.93 64.629
848 7/11/2019 17:20 28.177 66.192
849 7/11/2019 17:30 28.326 67.518
850 7/11/2019 17:40 28.475 67.977
851 7/11/2019 17:50 28.624 68.419
852 7/11/2019 18:00 28.698 68.854
853 7/11/2019 18:10 28.723 69.117
854 7/11/2019 18:20 28.748 69.23
855 7/11/2019 18:30 28.748 69.426
856 7/11/2019 18:40 28.773 69.581
857 7/11/2019 18:50 28.773 69.824
858 7/11/2019 19:00 28.748 70.199
859 7/11/2019 19:10 28.723 70.5
860 7/11/2019 19:20 28.524 71.927
861 7/11/2019 19:30 27.93 64.257
862 7/11/2019 19:40 27.314 54.181
863 7/11/2019 19:50 26.872 47.523
864 7/11/2019 20:00 26.554 42.757
865 7/11/2019 20:10 26.261 39.721
866 7/11/2019 20:20 26.017 37.984
867 7/11/2019 20:30 25.847 36.854
868 7/11/2019 20:40 25.628 35.919
869 7/11/2019 20:50 25.506 35.492
870 7/11/2019 21:00 25.312 35.081
871 7/11/2019 21:10 25.191 34.876
872 7/11/2019 21:20 25.045 35.383
873 7/11/2019 21:30 24.948 36.033
874 7/11/2019 21:40 24.827 36.441
875 7/11/2019 21:50 24.706 35.34
876 7/11/2019 22:00 24.586 34.992
877 7/11/2019 22:10 24.392 35.077
878 7/11/2019 22:20 24.32 34.942
879 7/11/2019 22:30 24.199 35.239
880 7/11/2019 22:40 24.031 35.065
881 7/11/2019 22:50 23.958 34.659
882 7/11/2019 23:00 23.862 34.462
883 7/11/2019 23:10 23.766 34.408
884 7/11/2019 23:20 23.621 34.397
885 7/11/2019 23:30 23.549 34.429
886 7/11/2019 23:40 23.429 34.349
887 7/11/2019 23:50 23.333 34.345
888 7/12/2019 0:00 23.261 34.585
889 7/12/2019 0:10 23.141 34.744
890 7/12/2019 0:20 23.045 34.823
891 7/12/2019 0:30 22.997 35.337
892 7/12/2019 0:40 22.901 36.647
893 7/12/2019 0:50 22.853 36.454
894 7/12/2019 1:00 22.781 35.994
895 7/12/2019 1:10 22.685 35.891
896 7/12/2019 1:20 22.565 36.161
897 7/12/2019 1:30 22.541 36.381
898 7/12/2019 1:40 22.469 36.594
899 7/12/2019 1:50 22.445 40.092
900 7/12/2019 2:00 22.397 41.144
901 7/12/2019 2:10 22.373 42.113
902 7/12/2019 2:20 22.397 43.214
903 7/12/2019 2:30 22.326 43.745
904 7/12/2019 2:40 22.278 44.638
905 7/12/2019 2:50 22.206 43.666
906 7/12/2019 3:00 22.182 43.399
907 7/12/2019 3:10 22.039 41.847
908 7/12/2019 3:20 21.967 42.165
909 7/12/2019 3:30 21.967 44.026
910 7/12/2019 3:40 22.015 49.242
911 7/12/2019 3:50 22.062 51.327
912 7/12/2019 4:00 22.062 52.738
913 7/12/2019 4:10 22.039 53.165
914 7/12/2019 4:20 22.039 53.629
915 7/12/2019 4:30 21.967 52.723
916 7/12/2019 4:40 21.871 49.239
917 7/12/2019 4:50 21.728 46.004
918 7/12/2019 5:00 21.608 43.669
919 7/12/2019 5:10 21.537 42.325
920 7/12/2019 5:20 21.441 41.95
921 7/12/2019 5:30 21.346 41.55
922 7/12/2019 5:40 21.322 41.204
923 7/12/2019 5:50 21.274 41.771
924 7/12/2019 6:00 21.226 41.21
925 7/12/2019 6:10 21.393 44.832
926 7/12/2019 6:20 21.274 43.594
927 7/12/2019 6:30 21.203 44.11
928 7/12/2019 6:40 21.465 48.507
929 7/12/2019 6:50 22.134 52.75
930 7/12/2019 7:00 22.565 63.852
931 7/12/2019 7:10 22.805 68.762
932 7/12/2019 7:20 22.949 71.859
933 7/12/2019 7:30 23.045 73.878
934 7/12/2019 7:40 23.165 76.535
935 7/12/2019 7:50 23.261 79.134
936 7/12/2019 8:00 23.381 81.649
937 7/12/2019 8:10 23.501 82.411
938 7/12/2019 8:20 23.597 83.438
939 7/12/2019 8:30 23.742 84.555
940 7/12/2019 8:40 23.814 85.154
941 7/12/2019 8:50 23.91 85.655
942 7/12/2019 9:00 24.006 86.044
943 7/12/2019 9:10 24.103 86.176
944 7/12/2019 9:20 24.199 85.911
945 7/12/2019 9:30 24.248 85.781
946 7/12/2019 9:40 24.296 85.78
947 7/12/2019 9:50 24.368 85.779
948 7/12/2019 10:00 24.465 85.779
949 7/12/2019 10:10 24.537 85.649
950 7/12/2019 10:20 24.634 85.777
951 7/12/2019 10:30 24.803 85.518
952 7/12/2019 10:40 24.948 84.771
953 7/12/2019 10:50 25.506 83.6
954 7/12/2019 11:00 25.871 81.437
955 7/12/2019 11:10 25.774 80.887
956 7/12/2019 11:20 25.871 80.525
957 7/12/2019 11:30 25.993 78.257
958 7/12/2019 11:40 25.944 78.636
959 7/12/2019 11:50 26.212 77.588
960 7/12/2019 12:00 26.31 78.085
961 7/12/2019 12:10 26.505 78.827
962 7/12/2019 12:20 26.603 76.274
963 7/12/2019 12:30 26.163 74.249
964 7/12/2019 12:40 25.555 64.404
965 7/12/2019 12:50 25.361 61.498
966 7/12/2019 13:00 25.895 67.854
967 7/12/2019 13:10 26.188 69.391
968 7/12/2019 13:20 26.432 71.164
969 7/12/2019 13:30 26.75 71.878
970 7/12/2019 13:40 27.019 72.897
971 7/12/2019 13:50 27.314 73.902
972 7/12/2019 14:00 27.511 74.321
973 7/12/2019 14:10 27.019 66.548
974 7/12/2019 14:20 26.481 57.904
975 7/12/2019 14:30 26.237 52.752
976 7/12/2019 14:40 26.09 49.461
977 7/12/2019 14:50 25.968 46.102
978 7/12/2019 15:00 26.237 48.472
979 7/12/2019 15:10 27.142 55.35
980 7/12/2019 15:20 27.536 60.511
981 7/12/2019 15:30 26.799 56.186
982 7/12/2019 15:40 26.163 50.939
983 7/12/2019 15:50 25.895 48.094
984 7/12/2019 16:00 25.725 45.723
985 7/12/2019 16:10 25.652 43.5
986 7/12/2019 16:20 25.579 42.556
987 7/12/2019 16:30 25.603 41.621
988 7/12/2019 16:40 25.531 41.087
989 7/12/2019 16:50 25.506 40.98
990 7/12/2019 17:00 25.579 40.707
991 7/12/2019 17:10 25.579 41.309
992 7/12/2019 17:20 25.603 41.864
993 7/12/2019 17:30 25.628 41.508
994 7/12/2019 17:40 25.531 40.881
995 7/12/2019 17:50 25.531 43.681
996 7/12/2019 18:00 25.701 49.625
997 7/12/2019 18:10 25.774 52.198
998 7/12/2019 18:20 25.774 52.615
999 7/12/2019 18:30 25.652 52.416
1000 7/12/2019 18:40 25.579 50.349
1001 7/12/2019 18:50 25.409 45.021
1002 7/12/2019 19:00 25.167 45.955
1003 7/12/2019 19:10 25.482 53.734
1004 7/12/2019 19:20 25.264 47.825
1005 7/12/2019 19:30 24.997 43.252
1006 7/12/2019 19:40 24.779 40.342
1007 7/12/2019 19:50 24.61 39.03
1008 7/12/2019 20:00 24.561 38.901
1009 7/12/2019 20:10 24.441 39.063
1010 7/12/2019 20:20 24.32 38.916
1011 7/12/2019 20:30 24.344 38.693
1012 7/12/2019 20:40 24.199 38.543
1013 7/12/2019 20:50 24.079 39.145
1014 7/12/2019 21:00 23.886 38.286
1015 7/12/2019 21:10 23.886 37.899
1016 7/12/2019 21:20 23.766 37.397
1017 7/12/2019 21:30 23.621 36.624
1018 7/12/2019 21:40 23.525 36.59
1019 7/12/2019 21:50 23.381 36.614
1020 7/12/2019 22:00 23.357 36.745
1021 7/12/2019 22:10 23.285 37.453
1022 7/12/2019 22:20 23.189 37.084
1023 7/12/2019 22:30 23.117 37.062
1024 7/12/2019 22:40 22.973 37.122
1025 7/12/2019 22:50 22.925 37.057
1026 7/12/2019 23:00 22.853 37.288
1027 7/12/2019 23:10 22.805 37.328
1028 7/12/2019 23:20 22.781 38.725
1029 7/12/2019 23:30 22.805 40.25
1030 7/12/2019 23:40 22.805 41.825
1031 7/12/2019 23:50 22.805 42.751
1032 7/13/2019 0:00 22.709 44.051
1033 7/13/2019 0:10 22.733 45.867
1034 7/13/2019 0:20 22.709 47.028
1035 7/13/2019 0:30 22.661 47.336
1036 7/13/2019 0:40 22.589 46.601
1037 7/13/2019 0:50 22.493 45.069
1038 7/13/2019 1:00 22.397 45.729
1039 7/13/2019 1:10 22.397 45.815
1040 7/13/2019 1:20 22.373 46.32
1041 7/13/2019 1:30 22.206 45.076
1042 7/13/2019 1:40 22.11 43.694
1043 7/13/2019 1:50 22.015 43.032
1044 7/13/2019 2:00 21.919 42.597
1045 7/13/2019 2:10 21.871 42.24
1046 7/13/2019 2:20 21.799 42.261
1047 7/13/2019 2:30 21.823 43.818
1048 7/13/2019 2:40 21.799 45.865
1049 7/13/2019 2:50 21.799 47.025
1050 7/13/2019 3:00 21.823 46.458
1051 7/13/2019 3:10 21.704 45.706
1052 7/13/2019 3:20 21.632 45.331
1053 7/13/2019 3:30 21.584 44.575
1054 7/13/2019 3:40 21.489 44.413
1055 7/13/2019 3:50 21.441 43.825
1056 7/13/2019 4:00 21.417 45.526
1057 7/13/2019 4:10 21.393 47.338
1058 7/13/2019 4:20 21.393 47.951
1059 7/13/2019 4:30 21.417 48.86
1060 7/13/2019 4:40 21.37 48.814
1061 7/13/2019 4:50 21.346 48.94
1062 7/13/2019 5:00 21.274 48.352
1063 7/13/2019 5:10 21.226 48.332
1064 7/13/2019 5:20 21.179 46.624
1065 7/13/2019 5:30 21.059 45.889
1066 7/13/2019 5:40 21.036 45.966
1067 7/13/2019 5:50 20.916 45.35
1068 7/13/2019 6:00 20.94 46.104
1069 7/13/2019 6:10 20.892 46.11
1070 7/13/2019 6:20 20.821 45.533
1071 7/13/2019 6:30 20.773 44.856
1072 7/13/2019 6:40 20.702 44.496
1073 7/13/2019 6:50 20.654 44.16
1074 7/13/2019 7:00 20.654 45.313
1075 7/13/2019 7:10 20.654 45.529
1076 7/13/2019 7:20 20.654 46.087
1077 7/13/2019 7:30 20.702 48.104
1078 7/13/2019 7:40 20.726 48.345
1079 7/13/2019 7:50 20.773 49.554
1080 7/13/2019 8:00 20.749 50.866
1081 7/13/2019 8:10 20.821 51.587
1082 7/13/2019 8:20 20.892 54.423
1083 7/13/2019 8:30 21.799 74.327
1084 7/13/2019 8:40 22.326 74.114
1085 7/13/2019 8:50 22.901 77.457
1086 7/13/2019 9:00 23.189 79.764
1087 7/13/2019 9:10 23.405 81.372
1088 7/13/2019 9:20 23.621 82.506
1089 7/13/2019 9:30 23.814 83.324
1090 7/13/2019 9:40 24.031 84.202
1091 7/13/2019 9:50 24.272 85.025
1092 7/13/2019 10:00 24.827 87.005 Logged
