# Supplementary material for: Susceptibility of Anopheles gambiae from Côte d’Ivoire to insecticides used on insecticide-treated nets: evaluating the additional entomological impact of piperonyl butoxide and chlorfenapyr
Source: Malar J. 2020 Dec 9;19:454. doi: 10.1186/s12936-020-03523-y (PMC7725118; doi:10.1186/s12936-020-03523-y)
Supplement: Supplementary file 4 — Additional file 4 Chlorfenapyr assay test data and graphs. [file 12936_2020_3523_MOESM4_ESM.zip › Testing Temperature/Beoumi_Lab.csv]

Plot Title: Beoumi Lab
#	Date Time, GMT+00:00	Temp, �C (LGR S/N: 20346667, SEN S/N: 20346667)	RH, % (LGR S/N: 20346667, SEN S/N: 20346667)	End Of File (LGR S/N: 20346667)
1	7/5/2019 20:10	27.955	77.956
2	7/5/2019 20:20	27.118	71.2
3	7/5/2019 20:30	26.188	63.567
4	7/5/2019 20:40	25.774	56.267
5	7/5/2019 20:50	25.822	57.331
6	7/5/2019 21:00	26.139	58.719
7	7/5/2019 21:10	26.285	60.283
8	7/5/2019 21:20	26.383	61.902
9	7/5/2019 21:30	26.432	63.663
10	7/5/2019 21:40	26.456	65.963
11	7/5/2019 21:50	26.456	67.049
12	7/5/2019 22:00	26.432	67.932
13	7/5/2019 22:10	26.432	68.91
14	7/5/2019 22:20	26.407	70.051
15	7/5/2019 22:30	26.383	70.915
16	7/5/2019 22:40	26.359	71.839
17	7/5/2019 22:50	26.334	72.352
18	7/5/2019 23:00	26.31	73.134
19	7/5/2019 23:10	26.31	73.646
20	7/5/2019 23:20	26.285	74.236
21	7/5/2019 23:30	26.261	74.911
22	7/5/2019 23:40	26.237	75.745
23	7/5/2019 23:50	26.237	75.93
24	7/6/2019 0:00	26.212	76.247
25	7/6/2019 0:10	26.188	76.703
26	7/6/2019 0:20	26.163	77.039
27	7/6/2019 0:30	26.139	77.246
28	7/6/2019 0:40	26.115	77.526
29	7/6/2019 0:50	26.09	77.812
30	7/6/2019 1:00	26.066	78.104
31	7/6/2019 1:10	26.042	78.402
32	7/6/2019 1:20	26.017	78.555
33	7/6/2019 1:30	26.017	79.018
34	7/6/2019 1:40	25.993	79.338
35	7/6/2019 1:50	25.968	79.584
36	7/6/2019 2:00	25.944	80.002
37	7/6/2019 2:10	25.895	80.349
38	7/6/2019 2:20	25.895	80.701
39	7/6/2019 2:30	25.871	80.973
40	7/6/2019 2:40	25.847	81.066
41	7/6/2019 2:50	25.847	81.158
42	7/6/2019 3:00	25.798	81.441
43	7/6/2019 3:10	25.774	81.632
44	7/6/2019 3:20	25.749	81.729
45	7/6/2019 3:30	25.701	81.926
46	7/6/2019 3:40	25.676	81.927
47	7/6/2019 3:50	25.628	82.027
48	7/6/2019 4:00	25.603	81.93
49	7/6/2019 4:10	25.579	81.834
50	7/6/2019 4:20	25.579	81.737
51	7/6/2019 4:30	25.531	81.739
52	7/6/2019 4:40	25.531	81.643
53	7/6/2019 4:50	25.482	81.55
54	7/6/2019 5:00	25.482	81.55
55	7/6/2019 5:10	25.458	81.457
56	7/6/2019 5:20	25.433	81.553
57	7/6/2019 5:30	25.433	81.458
58	7/6/2019 5:40	25.409	81.459
59	7/6/2019 5:50	25.361	81.651
60	7/6/2019 6:00	25.361	81.747
61	7/6/2019 6:10	25.336	81.748
62	7/6/2019 6:20	25.336	81.942
63	7/6/2019 6:30	25.312	82.041
64	7/6/2019 6:40	25.288	82.141
65	7/6/2019 6:50	25.288	82.141
66	7/6/2019 7:00	25.264	82.341
67	7/6/2019 7:10	25.264	82.442
68	7/6/2019 7:20	25.264	82.544
69	7/6/2019 7:30	25.215	82.546
70	7/6/2019 7:40	25.094	83.07
71	7/6/2019 7:50	24.997	83.615
72	7/6/2019 8:00	25.021	83.95
73	7/6/2019 8:10	24.973	83.951
74	7/6/2019 8:20	24.997	83.073
75	7/6/2019 8:30	24.779	76.072
76	7/6/2019 8:40	25.045	77.476
77	7/6/2019 8:50	25.215	78.614
78	7/6/2019 9:00	25.312	79.545
79	7/6/2019 9:10	25.385	80.465
80	7/6/2019 9:20	25.264	81.751
81	7/6/2019 9:30	24.876	84.182
82	7/6/2019 9:40	24.852	84.068
83	7/6/2019 9:50	24.852	83.841
84	7/6/2019 10:00	24.948	83.952
85	7/6/2019 10:10	24.997	84.77
86	7/6/2019 10:20	25.191	85.011
87	7/6/2019 10:30	25.264	84.29
88	7/6/2019 10:40	25.361	84.171
89	7/6/2019 10:50	25.458	83.381
90	7/6/2019 11:00	25.506	82.741
91	7/6/2019 11:10	25.531	82.432
92	7/6/2019 11:20	25.603	82.127
93	7/6/2019 11:30	25.676	81.83
94	7/6/2019 11:40	25.749	81.633
95	7/6/2019 11:50	25.822	81.823
96	7/6/2019 12:00	25.895	81.627
97	7/6/2019 12:10	25.944	81.434
98	7/6/2019 12:20	26.042	81.335
99	7/6/2019 12:30	26.139	81.051
100	7/6/2019 12:40	26.212	80.243
101	7/6/2019 12:50	26.261	79.648
102	7/6/2019 13:00	26.334	79.56
103	7/6/2019 13:10	26.383	79.475
104	7/6/2019 13:20	26.432	79.228
105	7/6/2019 13:30	26.481	78.829
106	7/6/2019 13:40	26.554	78.364
107	7/6/2019 13:50	26.628	78.134
108	7/6/2019 14:00	26.725	77.979
109	7/6/2019 14:10	26.799	77.682
110	7/6/2019 14:20	26.848	77.324
111	7/6/2019 14:30	26.921	76.837
112	7/6/2019 14:40	26.995	76.302
113	7/6/2019 14:50	27.069	75.912
114	7/6/2019 15:00	27.167	75.591
115	7/6/2019 15:10	27.24	75.339
116	7/6/2019 15:20	27.29	74.801
117	7/6/2019 15:30	27.363	73.681
118	7/6/2019 15:40	27.437	74.051
119	7/6/2019 15:50	27.486	74.101
120	7/6/2019 16:00	27.585	74.035
121	7/6/2019 16:10	27.634	73.703
122	7/6/2019 16:20	27.708	73.587
123	7/6/2019 16:30	27.757	73.162
124	7/6/2019 16:40	27.831	72.898
125	7/6/2019 16:50	27.93	72.684
126	7/6/2019 17:00	28.004	72.089
127	7/6/2019 17:10	28.078	71.564
128	7/6/2019 17:20	28.128	71.604
129	7/6/2019 17:30	28.177	71.144
130	7/6/2019 17:40	28.054	70.809
131	7/6/2019 17:50	27.93	71.402
132	7/6/2019 18:00	28.153	70.839
133	7/6/2019 18:10	28.227	70.149
134	7/6/2019 18:20	28.252	69.779
135	7/6/2019 18:30	28.276	69.815
136	7/6/2019 18:40	28.276	69.856
137	7/6/2019 18:50	28.276	70.06
138	7/6/2019 19:00	28.252	70.229
139	7/6/2019 19:10	28.252	70.481
140	7/6/2019 19:20	28.202	70.832
141	7/6/2019 19:30	28.177	71.099
142	7/6/2019 19:40	28.128	71.33
143	7/6/2019 19:50	28.078	71.61
144	7/6/2019 20:00	28.054	71.799
145	7/6/2019 20:10	28.004	71.899
146	7/6/2019 20:20	27.98	72.092
147	7/6/2019 20:30	27.93	72.243
148	7/6/2019 20:40	27.905	72.44
149	7/6/2019 20:50	27.856	72.694
150	7/6/2019 21:00	27.831	72.898
151	7/6/2019 21:10	27.782	73.056
152	7/6/2019 21:20	27.733	73.165
153	7/6/2019 21:30	27.683	73.275
154	7/6/2019 21:40	27.634	73.385
155	7/6/2019 21:50	27.585	73.549
156	7/6/2019 22:00	27.56	73.658
157	7/6/2019 22:10	27.511	73.825
158	7/6/2019 22:20	27.462	73.939
159	7/6/2019 22:30	27.413	74.054
160	7/6/2019 22:40	27.363	74.281
161	7/6/2019 22:50	27.314	74.455
162	7/6/2019 23:00	27.265	74.631
163	7/6/2019 23:10	27.24	74.807
164	7/6/2019 23:20	27.191	74.987
165	7/6/2019 23:30	27.142	75.229
166	7/6/2019 23:40	27.118	75.352
167	7/6/2019 23:50	27.069	75.417
168	7/7/2019 0:00	27.019	75.667
169	7/7/2019 0:10	26.97	75.858
170	7/7/2019 0:20	26.946	75.986
171	7/7/2019 0:30	26.872	76.12
172	7/7/2019 0:40	26.823	76.318
173	7/7/2019 0:50	26.774	76.584
174	7/7/2019 1:00	26.725	76.588
175	7/7/2019 1:10	26.676	76.859
176	7/7/2019 1:20	26.628	77.135
177	7/7/2019 1:30	26.603	77.206
178	7/7/2019 1:40	26.554	77.489
179	7/7/2019 1:50	26.53	77.704
180	7/7/2019 2:00	26.481	77.637
181	7/7/2019 2:10	26.432	77.929
182	7/7/2019 2:20	26.432	78.002
183	7/7/2019 2:30	26.383	78.153
184	7/7/2019 2:40	26.359	78.378
185	7/7/2019 2:50	26.334	78.456
186	7/7/2019 3:00	26.31	78.61
187	7/7/2019 3:10	26.261	78.613
188	7/7/2019 3:20	26.237	78.769
189	7/7/2019 3:30	26.212	78.771
190	7/7/2019 3:40	26.188	79.006
191	7/7/2019 3:50	26.115	79.74
192	7/7/2019 4:00	26.066	80.08
193	7/7/2019 4:10	25.993	80.518
194	7/7/2019 4:20	25.944	80.609
195	7/7/2019 4:30	25.92	80.88
196	7/7/2019 4:40	25.871	81.157
197	7/7/2019 4:50	25.822	81.534
198	7/7/2019 5:00	25.749	81.826
199	7/7/2019 5:10	25.725	82.222
200	7/7/2019 5:20	25.676	82.426
201	7/7/2019 5:30	25.652	82.632
202	7/7/2019 5:40	25.603	82.737
203	7/7/2019 5:50	25.579	82.948
204	7/7/2019 6:00	25.531	83.056
205	7/7/2019 6:10	25.506	83.056
206	7/7/2019 6:20	25.482	83.272
207	7/7/2019 6:30	25.433	83.382
208	7/7/2019 6:40	25.409	83.493
209	7/7/2019 6:50	25.385	83.493
210	7/7/2019 7:00	25.385	83.493
211	7/7/2019 7:10	25.361	83.604
212	7/7/2019 7:20	25.336	83.716
213	7/7/2019 7:30	25.312	83.829
214	7/7/2019 7:40	25.288	83.943
215	7/7/2019 7:50	25.239	84.174
216	7/7/2019 8:00	25.215	84.291
217	7/7/2019 8:10	25.215	84.408
218	7/7/2019 8:20	25.215	84.526
219	7/7/2019 8:30	24.731	81.123
220	7/7/2019 8:40	24.127	69.893
221	7/7/2019 8:50	23.814	65.696
222	7/7/2019 9:00	23.693	62.636
223	7/7/2019 9:10	23.525	61.422
224	7/7/2019 9:20	23.525	61.813
225	7/7/2019 9:30	24.151	69.521
226	7/7/2019 9:40	24.489	74.331
227	7/7/2019 9:50	24.658	76.841
228	7/7/2019 10:00	24.779	79.907
229	7/7/2019 10:10	24.876	81.579
230	7/7/2019 10:20	24.924	82.659
231	7/7/2019 10:30	24.997	83.395
232	7/7/2019 10:40	25.045	83.949
233	7/7/2019 10:50	25.094	84.293
234	7/7/2019 11:00	25.142	84.528
235	7/7/2019 11:10	25.167	84.527
236	7/7/2019 11:20	25.215	84.646
237	7/7/2019 11:30	25.239	84.645
238	7/7/2019 11:40	25.264	84.525
239	7/7/2019 11:50	25.288	84.525
240	7/7/2019 12:00	25.312	84.406
241	7/7/2019 12:10	25.336	84.405
242	7/7/2019 12:20	25.361	84.405
243	7/7/2019 12:30	25.409	84.286
244	7/7/2019 12:40	25.433	84.286
245	7/7/2019 12:50	25.458	84.053
246	7/7/2019 13:00	25.482	84.053
247	7/7/2019 13:10	25.531	84.401
248	7/7/2019 13:20	25.603	84.519
249	7/7/2019 13:30	25.701	84.163
250	7/7/2019 13:40	25.798	84.161
251	7/7/2019 13:50	25.871	83.929
252	7/7/2019 14:00	25.92	83.814
253	7/7/2019 14:10	25.968	83.587
254	7/7/2019 14:20	25.993	83.365
255	7/7/2019 14:30	26.066	82.931
256	7/7/2019 14:40	26.139	82.823
257	7/7/2019 14:50	26.237	82.404
258	7/7/2019 15:00	26.31	82.299
259	7/7/2019 15:10	26.407	82.094
260	7/7/2019 15:20	26.481	81.313
261	7/7/2019 15:30	26.554	81.122
262	7/7/2019 15:40	26.628	80.934
263	7/7/2019 15:50	26.676	80.48
264	7/7/2019 16:00	26.75	80.212
265	7/7/2019 16:10	26.799	79.781
266	7/7/2019 16:20	26.799	79.697
267	7/7/2019 16:30	26.725	79.128
268	7/7/2019 16:40	26.872	79.038
269	7/7/2019 16:50	26.897	77.746
270	7/7/2019 17:00	26.897	78.039
271	7/7/2019 17:10	26.921	78.876
272	7/7/2019 17:20	26.823	77.609
273	7/7/2019 17:30	26.97	77.597
274	7/7/2019 17:40	26.628	70.88
275	7/7/2019 17:50	26.139	64.469
276	7/7/2019 18:00	25.968	63.094
277	7/7/2019 18:10	26.017	63.867
278	7/7/2019 18:20	26.652	70.378
279	7/7/2019 18:30	26.872	71.954
280	7/7/2019 18:40	26.995	73.203
281	7/7/2019 18:50	27.069	74.258
282	7/7/2019 19:00	27.093	75.056
283	7/7/2019 19:10	27.093	75.66
284	7/7/2019 19:20	27.093	76.293
285	7/7/2019 19:30	27.044	76.493
286	7/7/2019 19:40	27.019	76.761
287	7/7/2019 19:50	26.97	76.968
288	7/7/2019 20:00	26.946	77.246
289	7/7/2019 20:10	26.897	77.39
290	7/7/2019 20:20	26.848	77.465
291	7/7/2019 20:30	26.799	77.611
292	7/7/2019 20:40	26.75	77.686
293	7/7/2019 20:50	26.725	77.76
294	7/7/2019 21:00	26.701	77.907
295	7/7/2019 21:10	26.652	78.058
296	7/7/2019 21:20	26.603	78.21
297	7/7/2019 21:30	26.53	78.365
298	7/7/2019 21:40	26.456	78.753
299	7/7/2019 21:50	26.407	78.834
300	7/7/2019 22:00	26.359	78.994
301	7/7/2019 22:10	26.31	79.077
302	7/7/2019 22:20	26.261	79.24
303	7/7/2019 22:30	26.212	79.324
304	7/7/2019 22:40	26.163	79.571
305	7/7/2019 22:50	26.115	79.907
306	7/7/2019 23:00	26.066	79.91
307	7/7/2019 23:10	25.993	80.084
308	7/7/2019 23:20	25.968	80.258
309	7/7/2019 23:30	25.895	80.524
310	7/7/2019 23:40	25.871	80.702
311	7/7/2019 23:50	25.822	80.795
312	7/8/2019 0:00	25.798	80.977
313	7/8/2019 0:10	25.749	81.071
314	7/8/2019 0:20	25.725	81.257
315	7/8/2019 0:30	25.701	81.446
316	7/8/2019 0:40	25.652	81.638
317	7/8/2019 0:50	25.628	81.832
318	7/8/2019 1:00	25.579	82.029
319	7/8/2019 1:10	25.555	82.031
320	7/8/2019 1:20	25.506	82.331
321	7/8/2019 1:30	25.506	82.331
322	7/8/2019 1:40	25.506	82.433
323	7/8/2019 1:50	25.458	82.536
324	7/8/2019 2:00	25.433	82.64
325	7/8/2019 2:10	25.385	82.849
326	7/8/2019 2:20	25.385	82.955
327	7/8/2019 2:30	25.361	82.955
328	7/8/2019 2:40	25.336	83.062
329	7/8/2019 2:50	25.312	83.17
330	7/8/2019 3:00	25.288	83.278
331	7/8/2019 3:10	25.264	83.387
332	7/8/2019 3:20	25.215	83.389
333	7/8/2019 3:30	25.191	83.499
334	7/8/2019 3:40	25.167	83.39
335	7/8/2019 3:50	25.142	83.611
336	7/8/2019 4:00	25.118	83.611
337	7/8/2019 4:10	25.118	83.611
338	7/8/2019 4:20	25.094	83.612
339	7/8/2019 4:30	25.07	83.724
340	7/8/2019 4:40	25.07	83.724
341	7/8/2019 4:50	25.045	83.836
342	7/8/2019 5:00	25.021	83.725
343	7/8/2019 5:10	25.045	83.836
344	7/8/2019 5:20	25.021	83.95
345	7/8/2019 5:30	24.997	83.951
346	7/8/2019 5:40	24.973	84.065
347	7/8/2019 5:50	24.973	84.065
348	7/8/2019 6:00	24.948	84.066
349	7/8/2019 6:10	24.924	84.066
350	7/8/2019 6:20	24.9	84.182
351	7/8/2019 6:30	24.876	84.067
352	7/8/2019 6:40	24.852	84.068
353	7/8/2019 6:50	24.827	83.955
354	7/8/2019 7:00	24.827	83.842
355	7/8/2019 7:10	24.827	83.842
356	7/8/2019 7:20	24.827	83.842
357	7/8/2019 7:30	24.827	83.955
358	7/8/2019 7:40	24.441	84.192
359	7/8/2019 7:50	24.344	84.543
360	7/8/2019 8:00	24.368	85.271
361	7/8/2019 8:10	24.368	85.65
362	7/8/2019 8:20	24.513	84.899
363	7/8/2019 8:30	24.127	77.76
364	7/8/2019 8:40	23.597	68.466
365	7/8/2019 8:50	23.285	63.593
366	7/8/2019 9:00	23.213	62.507
367	7/8/2019 9:10	23.069	61.332
368	7/8/2019 9:20	23.117	61.208
369	7/8/2019 9:30	23.069	60.668
370	7/8/2019 9:40	22.973	59.404
371	7/8/2019 9:50	23.141	58.081
372	7/8/2019 10:00	23.141	56.294
373	7/8/2019 10:10	23.117	56.407
374	7/8/2019 10:20	23.093	55.992
375	7/8/2019 10:30	23.069	54.897
376	7/8/2019 10:40	23.021	55.425
377	7/8/2019 10:50	22.997	54.475
378	7/8/2019 11:00	22.997	53.864
379	7/8/2019 11:10	23.021	53.88
380	7/8/2019 11:20	23.021	53.767
381	7/8/2019 11:30	23.069	54.669
382	7/8/2019 11:40	22.877	54.285
383	7/8/2019 11:50	22.949	54.784
384	7/8/2019 12:00	22.901	53.901
385	7/8/2019 12:10	23.141	54.782
386	7/8/2019 12:20	23.261	54.394
387	7/8/2019 12:30	22.973	53.151
388	7/8/2019 12:40	22.973	51.605
389	7/8/2019 12:50	23.093	51.672
390	7/8/2019 13:00	22.997	49.423
391	7/8/2019 13:10	23.189	50.679
392	7/8/2019 13:20	23.189	51.044
393	7/8/2019 13:30	23.165	51.217
394	7/8/2019 13:40	23.117	48.373
395	7/8/2019 13:50	23.261	47.687
396	7/8/2019 14:00	24.32	60.424
397	7/8/2019 14:10	25.118	71.475
398	7/8/2019 14:20	25.652	76.817
399	7/8/2019 14:30	25.506	74.323
400	7/8/2019 14:40	25.288	70.738
401	7/8/2019 14:50	25.409	72.66
402	7/8/2019 15:00	25.895	76.15
403	7/8/2019 15:10	26.09	76.712
404	7/8/2019 15:20	26.53	77.848
405	7/8/2019 15:30	26.652	76.205
406	7/8/2019 15:40	26.603	76.798
407	7/8/2019 15:50	26.603	77.275
408	7/8/2019 16:00	26.701	77.06
409	7/8/2019 16:10	26.823	76.579
410	7/8/2019 16:20	26.823	76.981
411	7/8/2019 16:30	26.823	77.467
412	7/8/2019 16:40	26.872	77.322
413	7/8/2019 16:50	26.897	78.187
414	7/8/2019 17:00	26.921	78.26
415	7/8/2019 17:10	26.995	78.031
416	7/8/2019 17:20	27.069	77.733
417	7/8/2019 17:30	27.093	77.803
418	7/8/2019 17:40	27.167	77.158
419	7/8/2019 17:50	27.216	76.744
420	7/8/2019 18:00	27.265	76.147
421	7/8/2019 18:10	27.29	76.081
422	7/8/2019 18:20	27.363	75.946
423	7/8/2019 18:30	26.872	70.183
424	7/8/2019 18:40	26.017	59.398
425	7/8/2019 18:50	25.506	52.432
426	7/8/2019 19:00	25.167	47.852
427	7/8/2019 19:10	24.948	45.074
428	7/8/2019 19:20	24.682	42.694
429	7/8/2019 19:30	24.489	41.154
430	7/8/2019 19:40	24.32	40.423
431	7/8/2019 19:50	24.199	40.126
432	7/8/2019 20:00	24.127	40.448
433	7/8/2019 20:10	23.982	40.236
434	7/8/2019 20:20	23.934	41.347
435	7/8/2019 20:30	23.862	41.604
436	7/8/2019 20:40	23.693	41.41
437	7/8/2019 20:50	23.669	41.066
438	7/8/2019 21:00	23.549	40.879
439	7/8/2019 21:10	23.453	41.907
440	7/8/2019 21:20	23.357	41.334
441	7/8/2019 21:30	23.213	40.3
442	7/8/2019 21:40	23.045	39.219
443	7/8/2019 21:50	22.901	38.047
444	7/8/2019 22:00	22.805	37.551
445	7/8/2019 22:10	22.805	38.325
446	7/8/2019 22:20	22.661	38.606
447	7/8/2019 22:30	22.661	39.784
448	7/8/2019 22:40	22.613	40.432
449	7/8/2019 22:50	22.421	39.587
450	7/8/2019 23:00	22.373	39.601
451	7/8/2019 23:10	22.326	39.52
452	7/8/2019 23:20	22.254	39.485
453	7/8/2019 23:30	22.134	39.063
454	7/8/2019 23:40	22.062	38.955
455	7/8/2019 23:50	22.062	38.362
456	7/9/2019 0:00	21.943	38.506
457	7/9/2019 0:10	22.039	43.199
458	7/9/2019 0:20	22.158	45.995
459	7/9/2019 0:30	22.373	51.592
460	7/9/2019 0:40	22.182	52.072
461	7/9/2019 0:50	22.086	49.529
462	7/9/2019 1:00	21.823	44.481
463	7/9/2019 1:10	21.656	41.832
464	7/9/2019 1:20	21.513	40.737
465	7/9/2019 1:30	21.465	41.866
466	7/9/2019 1:40	21.441	42.794
467	7/9/2019 1:50	21.465	46.231
468	7/9/2019 2:00	21.489	47.051
469	7/9/2019 2:10	21.513	47.441
470	7/9/2019 2:20	21.393	46.118
471	7/9/2019 2:30	21.298	46.17
472	7/9/2019 2:40	21.322	48.649
473	7/9/2019 2:50	21.298	49.134
474	7/9/2019 3:00	21.322	49.907
475	7/9/2019 3:10	21.25	49.945
476	7/9/2019 3:20	21.083	47.074
477	7/9/2019 3:30	21.036	45.415
478	7/9/2019 3:40	20.869	44.339
479	7/9/2019 3:50	20.964	44.524
480	7/9/2019 4:00	20.821	45.279
481	7/9/2019 4:10	20.773	44.971
482	7/9/2019 4:20	20.654	44.046
483	7/9/2019 4:30	20.654	44.746
484	7/9/2019 4:40	20.654	45.282
485	7/9/2019 4:50	20.559	43.521
486	7/9/2019 5:00	20.487	42.625
487	7/9/2019 5:10	20.416	41.862
488	7/9/2019 5:20	20.344	41.391
489	7/9/2019 5:30	20.368	44.14
490	7/9/2019 5:40	20.463	46.097
491	7/9/2019 5:50	20.368	46.282
492	7/9/2019 6:00	20.392	47.318
493	7/9/2019 6:10	20.44	48.041
494	7/9/2019 6:20	20.392	47.892
495	7/9/2019 6:30	20.392	48.961
496	7/9/2019 6:40	20.321	48.588
497	7/9/2019 6:50	20.463	51.086
498	7/9/2019 7:00	20.463	50.438
499	7/9/2019 7:10	20.392	50.102
500	7/9/2019 7:20	20.416	49.796
501	7/9/2019 7:30	21.656	75.457
502	7/9/2019 7:40	22.541	85.795
503	7/9/2019 7:50	22.949	91.113
504	7/9/2019 8:00	22.805	89.995
505	7/9/2019 8:10	22.805	89.304
506	7/9/2019 8:20	22.829	88.809
507	7/9/2019 8:30	22.901	88.333
508	7/9/2019 8:40	22.949	87.873
509	7/9/2019 8:50	22.997	87.576
510	7/9/2019 9:00	23.069	87.43
511	7/9/2019 9:10	23.165	87.43
512	7/9/2019 9:20	23.237	87.286
513	7/9/2019 9:30	23.285	87.431
514	7/9/2019 9:40	23.333	86.86
515	7/9/2019 9:50	23.405	86.86
516	7/9/2019 10:00	23.453	86.721
517	7/9/2019 10:10	23.525	86.721
518	7/9/2019 10:20	23.597	86.86
519	7/9/2019 10:30	23.621	86.447
520	7/9/2019 10:40	23.717	86.312
521	7/9/2019 10:50	23.742	86.178
522	7/9/2019 11:00	23.814	86.311
523	7/9/2019 11:10	23.862	85.914
524	7/9/2019 11:20	23.91	85.783
525	7/9/2019 11:30	23.982	85.527
526	7/9/2019 11:40	24.006	85.526
527	7/9/2019 11:50	24.079	85.782
528	7/9/2019 12:00	24.151	85.781
529	7/9/2019 12:10	24.272	85.651
530	7/9/2019 12:20	24.368	85.271
531	7/9/2019 12:30	24.441	85.145
532	7/9/2019 12:40	24.537	85.144
533	7/9/2019 12:50	24.634	85.143
534	7/9/2019 13:00	24.706	84.775
535	7/9/2019 13:10	24.779	84.774
536	7/9/2019 13:20	24.827	84.894
537	7/9/2019 13:30	24.9	84.651
538	7/9/2019 13:40	24.924	84.651
539	7/9/2019 13:50	24.997	84.295
540	7/9/2019 14:00	24.489	77.523
541	7/9/2019 14:10	23.91	66.031
542	7/9/2019 14:20	23.91	62.443
543	7/9/2019 14:30	24.61	69.895
544	7/9/2019 14:40	24.997	71.622
545	7/9/2019 14:50	25.215	74.41
546	7/9/2019 15:00	25.361	76.264
547	7/9/2019 15:10	25.458	77.442
548	7/9/2019 15:20	25.579	78.437
549	7/9/2019 15:30	25.701	79.601
550	7/9/2019 15:40	25.774	80.356
551	7/9/2019 15:50	25.847	80.793
552	7/9/2019 16:00	25.92	81.247
553	7/9/2019 16:10	26.066	81.334
554	7/9/2019 16:20	26.163	80.867
555	7/9/2019 16:30	25.676	76.489
556	7/9/2019 16:40	24.9	64.733
557	7/9/2019 16:50	24.489	57.238
558	7/9/2019 17:00	24.32	53.278
559	7/9/2019 17:10	24.151	51.093
560	7/9/2019 17:20	23.982	49.29
561	7/9/2019 17:30	23.886	47.441
562	7/9/2019 17:40	23.717	45.826
563	7/9/2019 17:50	23.669	45.649
564	7/9/2019 18:00	23.549	44.643
565	7/9/2019 18:10	23.477	44.216
566	7/9/2019 18:20	23.429	43.724
567	7/9/2019 18:30	23.237	41.986
568	7/9/2019 18:40	22.997	40.403
569	7/9/2019 18:50	23.021	40.928
570	7/9/2019 19:00	22.925	39.989
571	7/9/2019 19:10	22.829	39.537
572	7/9/2019 19:20	22.781	40.483
573	7/9/2019 19:30	22.613	39.403
574	7/9/2019 19:40	22.589	39.274
575	7/9/2019 19:50	22.326	38.259
576	7/9/2019 20:00	22.302	37.675
577	7/9/2019 20:10	22.278	37.682
578	7/9/2019 20:20	22.134	37.526
579	7/9/2019 20:30	22.039	37.178
580	7/9/2019 20:40	21.967	36.977
581	7/9/2019 20:50	22.015	37.596
582	7/9/2019 21:00	21.895	37.753
583	7/9/2019 21:10	21.799	37.935
584	7/9/2019 21:20	21.752	38.455
585	7/9/2019 21:30	21.752	38.094
586	7/9/2019 21:40	21.561	37.723
587	7/9/2019 21:50	21.608	38.514
588	7/9/2019 22:00	21.513	38.334
589	7/9/2019 22:10	21.489	38.408
590	7/9/2019 22:20	21.393	38.811
591	7/9/2019 22:30	21.37	38.9
592	7/9/2019 22:40	21.25	39.125
593	7/9/2019 22:50	21.203	39.784
594	7/9/2019 23:00	21.25	40.245
595	7/9/2019 23:10	21.226	41.187
596	7/9/2019 23:20	21.25	42.296
597	7/9/2019 23:30	21.179	43.562
598	7/9/2019 23:40	21.226	45.073
599	7/9/2019 23:50	21.274	47.106
600	7/10/2019 0:00	21.226	47.959
601	7/10/2019 0:10	21.346	48.626
602	7/10/2019 0:20	21.25	48.662
603	7/10/2019 0:30	21.203	49.5
604	7/10/2019 0:40	21.083	48.71
605	7/10/2019 0:50	21.036	48.023
606	7/10/2019 1:00	21.083	48.483
607	7/10/2019 1:10	20.94	48.141
608	7/10/2019 1:20	20.964	47.887
609	7/10/2019 1:30	20.869	48.08
610	7/10/2019 1:40	20.845	47.217
611	7/10/2019 1:50	20.749	47.844
612	7/10/2019 2:00	20.773	48.995
613	7/10/2019 2:10	20.749	49.587
614	7/10/2019 2:20	20.654	49.745
615	7/10/2019 2:30	20.702	49.96
616	7/10/2019 2:40	20.583	49.298
617	7/10/2019 2:50	20.559	48.964
618	7/10/2019 3:00	20.511	49.165
619	7/10/2019 3:10	20.63	51.15
620	7/10/2019 3:20	20.678	52.327
621	7/10/2019 3:30	20.702	53.772
622	7/10/2019 3:40	20.726	53.616
623	7/10/2019 3:50	20.583	52.473
624	7/10/2019 4:00	20.583	52.423
625	7/10/2019 4:10	20.559	52.35
626	7/10/2019 4:20	20.535	52.848
627	7/10/2019 4:30	20.559	53.973
628	7/10/2019 4:40	20.416	52.669
629	7/10/2019 4:50	20.392	51.386
630	7/10/2019 5:00	20.321	49.46
631	7/10/2019 5:10	20.178	48.298
632	7/10/2019 5:20	20.13	47.331
633	7/10/2019 5:30	20.082	46.141
634	7/10/2019 5:40	19.963	44.855
635	7/10/2019 5:50	19.916	44.573
636	7/10/2019 6:00	19.844	45.479
637	7/10/2019 6:10	19.868	45.464
638	7/10/2019 6:20	19.773	44.806
639	7/10/2019 6:30	19.702	44.919
640	7/10/2019 6:40	19.797	45.747
641	7/10/2019 6:50	19.844	47.915
642	7/10/2019 7:00	19.821	48.133
643	7/10/2019 7:10	20.011	51.653
644	7/10/2019 7:20	19.916	51.021
645	7/10/2019 7:30	21.346	84.375
646	7/10/2019 7:40	21.513	81.2
647	7/10/2019 7:50	21.871	81.72
648	7/10/2019 8:00	22.11	83.169
649	7/10/2019 8:10	22.254	84.019
650	7/10/2019 8:20	22.373	84.699
651	7/10/2019 8:30	22.445	85.296
652	7/10/2019 8:40	22.517	85.542
653	7/10/2019 8:50	22.589	85.923
654	7/10/2019 9:00	22.637	85.794
655	7/10/2019 9:10	22.685	86.052
656	7/10/2019 9:20	22.805	86.182
657	7/10/2019 9:30	22.877	86.182
658	7/10/2019 9:40	22.949	86.182
659	7/10/2019 9:50	23.021	86.05
660	7/10/2019 10:00	23.165	86.049
661	7/10/2019 10:10	23.261	86.18
662	7/10/2019 10:20	23.381	85.917
663	7/10/2019 10:30	23.501	85.532
664	7/10/2019 10:40	23.549	85.531
665	7/10/2019 10:50	23.597	85.281
666	7/10/2019 11:00	23.669	85.156
667	7/10/2019 11:10	23.717	85.033
668	7/10/2019 11:20	23.838	84.79
669	7/10/2019 11:30	23.958	84.551
670	7/10/2019 11:40	24.079	84.549
671	7/10/2019 11:50	24.103	84.548
672	7/10/2019 12:00	24.175	84.313
673	7/10/2019 12:10	24.248	84.197
674	7/10/2019 12:20	24.344	84.08
675	7/10/2019 12:30	24.441	83.964
676	7/10/2019 12:40	24.586	83.517
677	7/10/2019 12:50	24.634	83.191
678	7/10/2019 13:00	24.658	82.875
679	7/10/2019 13:10	24.755	82.563
680	7/10/2019 13:20	24.876	82.158
681	7/10/2019 13:30	24.948	81.67
682	7/10/2019 13:40	25.118	80.307
683	7/10/2019 13:50	25.239	80.045
684	7/10/2019 14:00	25.094	77.68
685	7/10/2019 14:10	24.417	65.423
686	7/10/2019 14:20	24.006	58.269
687	7/10/2019 14:30	23.79	54.422
688	7/10/2019 14:40	23.597	51.235
689	7/10/2019 14:50	23.597	49.326
690	7/10/2019 15:00	23.549	48.762
691	7/10/2019 15:10	23.597	48.46
692	7/10/2019 15:20	23.645	48.222
693	7/10/2019 15:30	23.525	47.46
694	7/10/2019 15:40	23.501	46.563
695	7/10/2019 15:50	23.333	45.353
696	7/10/2019 16:00	23.453	45.021
697	7/10/2019 16:10	23.525	44.93
698	7/10/2019 16:20	23.742	45.978
699	7/10/2019 16:30	23.621	44.367
700	7/10/2019 16:40	23.597	43.683
701	7/10/2019 16:50	23.669	43.242
702	7/10/2019 17:00	23.79	42.894
703	7/10/2019 17:10	23.79	42.636
704	7/10/2019 17:20	23.766	41.845
705	7/10/2019 17:30	23.814	41.679
706	7/10/2019 17:40	23.766	40.808
707	7/10/2019 17:50	23.982	41.858
708	7/10/2019 18:00	25.409	68.577
709	7/10/2019 18:10	25.021	60.488
710	7/10/2019 18:20	24.465	52.194
711	7/10/2019 18:30	24.248	47.82
712	7/10/2019 18:40	24.151	45.98
713	7/10/2019 18:50	23.886	43.476
714	7/10/2019 19:00	23.79	41.922
715	7/10/2019 19:10	23.621	40.288
716	7/10/2019 19:20	23.501	39.889
717	7/10/2019 19:30	23.333	38.741
718	7/10/2019 19:40	23.213	38.088
719	7/10/2019 19:50	23.141	38.026
720	7/10/2019 20:00	23.045	37.727
721	7/10/2019 20:10	22.925	37.636
722	7/10/2019 20:20	22.877	37.861
723	7/10/2019 20:30	22.901	37.896
724	7/10/2019 20:40	22.685	37.867
725	7/10/2019 20:50	22.589	38.782
726	7/10/2019 21:00	22.541	38.885
727	7/10/2019 21:10	22.421	38.586
728	7/10/2019 21:20	22.302	38.449
729	7/10/2019 21:30	22.326	38.342
730	7/10/2019 21:40	22.613	38.554
731	7/10/2019 21:50	22.589	39.569
732	7/10/2019 22:00	22.541	39.938
733	7/10/2019 22:10	22.517	40.46
734	7/10/2019 22:20	22.302	40.903
735	7/10/2019 22:30	22.158	39.602
736	7/10/2019 22:40	21.752	39.731
737	7/10/2019 22:50	21.68	39.736
738	7/10/2019 23:00	21.561	39.677
739	7/10/2019 23:10	21.322	38.741
740	7/10/2019 23:20	21.37	39.461
741	7/10/2019 23:30	21.37	39.806
742	7/10/2019 23:40	21.155	39.34
743	7/10/2019 23:50	21.036	39.148
744	7/11/2019 0:00	21.059	41.044
745	7/11/2019 0:10	21.107	40.563
746	7/11/2019 0:20	20.892	40.077
747	7/11/2019 0:30	21.012	40.584
748	7/11/2019 0:40	20.892	39.718
749	7/11/2019 0:50	20.654	39.443
750	7/11/2019 1:00	20.606	39.105
751	7/11/2019 1:10	20.559	39.317
752	7/11/2019 1:20	20.487	39.928
753	7/11/2019 1:30	20.583	40.431
754	7/11/2019 1:40	20.463	40.349
755	7/11/2019 1:50	20.344	40.809
756	7/11/2019 2:00	20.344	40.472
757	7/11/2019 2:10	20.273	40.399
758	7/11/2019 2:20	20.344	39.601
759	7/11/2019 2:30	20.225	39.188
760	7/11/2019 2:40	20.106	39.437
761	7/11/2019 2:50	20.082	39.157
762	7/11/2019 3:00	19.963	39.292
763	7/11/2019 3:10	19.94	40.19
764	7/11/2019 3:20	20.011	40.973
765	7/11/2019 3:30	20.13	43.355
766	7/11/2019 3:40	20.13	44.356
767	7/11/2019 3:50	20.035	45.407
768	7/11/2019 4:00	19.987	45.176
769	7/11/2019 4:10	19.987	44.893
770	7/11/2019 4:20	20.154	46.338
771	7/11/2019 4:30	20.344	46.195
772	7/11/2019 4:40	20.392	47.094
773	7/11/2019 4:50	20.44	48.729
774	7/11/2019 5:00	20.416	48.643
775	7/11/2019 5:10	20.392	48.047
776	7/11/2019 5:20	20.321	47.307
777	7/11/2019 5:30	20.321	47.243
778	7/11/2019 5:40	20.368	49.317
779	7/11/2019 5:50	20.392	51.274
780	7/11/2019 6:00	20.392	51.48
781	7/11/2019 6:10	20.344	50.293
782	7/11/2019 6:20	20.297	48.454
783	7/11/2019 6:30	20.225	47.552
784	7/11/2019 6:40	20.178	47.166
785	7/11/2019 6:50	20.201	47.728
786	7/11/2019 7:00	20.463	51.197
787	7/11/2019 7:10	21.203	59.387
788	7/11/2019 7:20	21.632	66.505
789	7/11/2019 7:30	21.919	70.193
790	7/11/2019 7:40	22.11	74.393
791	7/11/2019 7:50	22.254	76.933
792	7/11/2019 8:00	22.397	80.055
793	7/11/2019 8:10	22.517	81.97
794	7/11/2019 8:20	22.661	83.68
795	7/11/2019 8:30	22.805	85.415
796	7/11/2019 8:40	22.925	86.999
797	7/11/2019 8:50	22.445	77.43
798	7/11/2019 9:00	22.039	68.087
799	7/11/2019 9:10	22.015	67.876
800	7/11/2019 9:20	22.541	75.645
801	7/11/2019 9:30	22.877	79.391
802	7/11/2019 9:40	23.093	81.297
803	7/11/2019 9:50	23.309	83.025
804	7/11/2019 10:00	23.453	83.989
805	7/11/2019 10:10	23.549	84.915
806	7/11/2019 10:20	23.669	85.785
807	7/11/2019 10:30	23.862	86.446
808	7/11/2019 10:40	24.031	86.721
809	7/11/2019 10:50	24.151	86.31
810	7/11/2019 11:00	24.296	86.445
811	7/11/2019 11:10	24.392	86.445
812	7/11/2019 11:20	24.537	86.582
813	7/11/2019 11:30	24.682	86.173
814	7/11/2019 11:40	24.852	85.775
815	7/11/2019 11:50	24.997	85.516
816	7/11/2019 12:00	25.167	84.889
817	7/11/2019 12:10	25.336	84.764
818	7/11/2019 12:20	25.555	84.167
819	7/11/2019 12:30	25.798	82.94
820	7/11/2019 12:40	25.993	81.526
821	7/11/2019 12:50	25.701	77.701
822	7/11/2019 13:00	24.876	67.014
823	7/11/2019 13:10	24.392	59.527
824	7/11/2019 13:20	24.417	54.44
825	7/11/2019 13:30	24.199	51.766
826	7/11/2019 13:40	24.199	50.096
827	7/11/2019 13:50	24.392	49.836
828	7/11/2019 14:00	24.127	47.33
829	7/11/2019 14:10	24.199	46.787
830	7/11/2019 14:20	24.296	45.954
831	7/11/2019 14:30	24.658	46.157
832	7/11/2019 14:40	24.755	45.919
833	7/11/2019 14:50	24.537	45.901
834	7/11/2019 15:00	25.409	52.969
835	7/11/2019 15:10	25.701	53.384
836	7/11/2019 15:20	25.895	52.472
837	7/11/2019 15:30	25.92	52.192
838	7/11/2019 15:40	26.31	54.436
839	7/11/2019 15:50	26.652	56.847
840	7/11/2019 16:00	26.725	54.973
841	7/11/2019 16:10	26.823	53.944
842	7/11/2019 16:20	26.823	52.689
843	7/11/2019 16:30	26.823	52.052
844	7/11/2019 16:40	26.774	51.503
845	7/11/2019 16:50	27.069	54.887
846	7/11/2019 17:00	27.683	64.199
847	7/11/2019 17:10	27.93	64.629
848	7/11/2019 17:20	28.177	66.192
849	7/11/2019 17:30	28.326	67.518
850	7/11/2019 17:40	28.475	67.977
851	7/11/2019 17:50	28.624	68.419
852	7/11/2019 18:00	28.698	68.854
853	7/11/2019 18:10	28.723	69.117
854	7/11/2019 18:20	28.748	69.23
855	7/11/2019 18:30	28.748	69.426
856	7/11/2019 18:40	28.773	69.581
857	7/11/2019 18:50	28.773	69.824
858	7/11/2019 19:00	28.748	70.199
859	7/11/2019 19:10	28.723	70.5
860	7/11/2019 19:20	28.524	71.927
861	7/11/2019 19:30	27.93	64.257
862	7/11/2019 19:40	27.314	54.181
863	7/11/2019 19:50	26.872	47.523
864	7/11/2019 20:00	26.554	42.757
865	7/11/2019 20:10	26.261	39.721
866	7/11/2019 20:20	26.017	37.984
867	7/11/2019 20:30	25.847	36.854
868	7/11/2019 20:40	25.628	35.919
869	7/11/2019 20:50	25.506	35.492
870	7/11/2019 21:00	25.312	35.081
871	7/11/2019 21:10	25.191	34.876
872	7/11/2019 21:20	25.045	35.383
873	7/11/2019 21:30	24.948	36.033
874	7/11/2019 21:40	24.827	36.441
875	7/11/2019 21:50	24.706	35.34
876	7/11/2019 22:00	24.586	34.992
877	7/11/2019 22:10	24.392	35.077
878	7/11/2019 22:20	24.32	34.942
879	7/11/2019 22:30	24.199	35.239
880	7/11/2019 22:40	24.031	35.065
881	7/11/2019 22:50	23.958	34.659
882	7/11/2019 23:00	23.862	34.462
883	7/11/2019 23:10	23.766	34.408
884	7/11/2019 23:20	23.621	34.397
885	7/11/2019 23:30	23.549	34.429
886	7/11/2019 23:40	23.429	34.349
887	7/11/2019 23:50	23.333	34.345
888	7/12/2019 0:00	23.261	34.585
889	7/12/2019 0:10	23.141	34.744
890	7/12/2019 0:20	23.045	34.823
891	7/12/2019 0:30	22.997	35.337
892	7/12/2019 0:40	22.901	36.647
893	7/12/2019 0:50	22.853	36.454
894	7/12/2019 1:00	22.781	35.994
895	7/12/2019 1:10	22.685	35.891
896	7/12/2019 1:20	22.565	36.161
897	7/12/2019 1:30	22.541	36.381
898	7/12/2019 1:40	22.469	36.594
899	7/12/2019 1:50	22.445	40.092
900	7/12/2019 2:00	22.397	41.144
901	7/12/2019 2:10	22.373	42.113
902	7/12/2019 2:20	22.397	43.214
903	7/12/2019 2:30	22.326	43.745
904	7/12/2019 2:40	22.278	44.638
905	7/12/2019 2:50	22.206	43.666
906	7/12/2019 3:00	22.182	43.399
907	7/12/2019 3:10	22.039	41.847
908	7/12/2019 3:20	21.967	42.165
909	7/12/2019 3:30	21.967	44.026
910	7/12/2019 3:40	22.015	49.242
911	7/12/2019 3:50	22.062	51.327
912	7/12/2019 4:00	22.062	52.738
913	7/12/2019 4:10	22.039	53.165
914	7/12/2019 4:20	22.039	53.629
915	7/12/2019 4:30	21.967	52.723
916	7/12/2019 4:40	21.871	49.239
917	7/12/2019 4:50	21.728	46.004
918	7/12/2019 5:00	21.608	43.669
919	7/12/2019 5:10	21.537	42.325
920	7/12/2019 5:20	21.441	41.95
921	7/12/2019 5:30	21.346	41.55
922	7/12/2019 5:40	21.322	41.204
923	7/12/2019 5:50	21.274	41.771
924	7/12/2019 6:00	21.226	41.21
925	7/12/2019 6:10	21.393	44.832
926	7/12/2019 6:20	21.274	43.594
927	7/12/2019 6:30	21.203	44.11
928	7/12/2019 6:40	21.465	48.507
929	7/12/2019 6:50	22.134	52.75
930	7/12/2019 7:00	22.565	63.852
931	7/12/2019 7:10	22.805	68.762
932	7/12/2019 7:20	22.949	71.859
933	7/12/2019 7:30	23.045	73.878
934	7/12/2019 7:40	23.165	76.535
935	7/12/2019 7:50	23.261	79.134
936	7/12/2019 8:00	23.381	81.649
937	7/12/2019 8:10	23.501	82.411
938	7/12/2019 8:20	23.597	83.438
939	7/12/2019 8:30	23.742	84.555
940	7/12/2019 8:40	23.814	85.154
941	7/12/2019 8:50	23.91	85.655
942	7/12/2019 9:00	24.006	86.044
943	7/12/2019 9:10	24.103	86.176
944	7/12/2019 9:20	24.199	85.911
945	7/12/2019 9:30	24.248	85.781
946	7/12/2019 9:40	24.296	85.78
947	7/12/2019 9:50	24.368	85.779
948	7/12/2019 10:00	24.465	85.779
949	7/12/2019 10:10	24.537	85.649
950	7/12/2019 10:20	24.634	85.777
951	7/12/2019 10:30	24.803	85.518
952	7/12/2019 10:40	24.948	84.771
953	7/12/2019 10:50	25.506	83.6
954	7/12/2019 11:00	25.871	81.437
955	7/12/2019 11:10	25.774	80.887
956	7/12/2019 11:20	25.871	80.525
957	7/12/2019 11:30	25.993	78.257
958	7/12/2019 11:40	25.944	78.636
959	7/12/2019 11:50	26.212	77.588
960	7/12/2019 12:00	26.31	78.085
961	7/12/2019 12:10	26.505	78.827
962	7/12/2019 12:20	26.603	76.274
963	7/12/2019 12:30	26.163	74.249
964	7/12/2019 12:40	25.555	64.404
965	7/12/2019 12:50	25.361	61.498
966	7/12/2019 13:00	25.895	67.854
967	7/12/2019 13:10	26.188	69.391
968	7/12/2019 13:20	26.432	71.164
969	7/12/2019 13:30	26.75	71.878
970	7/12/2019 13:40	27.019	72.897
971	7/12/2019 13:50	27.314	73.902
972	7/12/2019 14:00	27.511	74.321
973	7/12/2019 14:10	27.019	66.548
974	7/12/2019 14:20	26.481	57.904
975	7/12/2019 14:30	26.237	52.752
976	7/12/2019 14:40	26.09	49.461
977	7/12/2019 14:50	25.968	46.102
978	7/12/2019 15:00	26.237	48.472
979	7/12/2019 15:10	27.142	55.35
980	7/12/2019 15:20	27.536	60.511
981	7/12/2019 15:30	26.799	56.186
982	7/12/2019 15:40	26.163	50.939
983	7/12/2019 15:50	25.895	48.094
984	7/12/2019 16:00	25.725	45.723
985	7/12/2019 16:10	25.652	43.5
986	7/12/2019 16:20	25.579	42.556
987	7/12/2019 16:30	25.603	41.621
988	7/12/2019 16:40	25.531	41.087
989	7/12/2019 16:50	25.506	40.98
990	7/12/2019 17:00	25.579	40.707
991	7/12/2019 17:10	25.579	41.309
992	7/12/2019 17:20	25.603	41.864
993	7/12/2019 17:30	25.628	41.508
994	7/12/2019 17:40	25.531	40.881
995	7/12/2019 17:50	25.531	43.681
996	7/12/2019 18:00	25.701	49.625
997	7/12/2019 18:10	25.774	52.198
998	7/12/2019 18:20	25.774	52.615
999	7/12/2019 18:30	25.652	52.416
1000	7/12/2019 18:40	25.579	50.349
1001	7/12/2019 18:50	25.409	45.021
1002	7/12/2019 19:00	25.167	45.955
1003	7/12/2019 19:10	25.482	53.734
1004	7/12/2019 19:20	25.264	47.825
1005	7/12/2019 19:30	24.997	43.252
1006	7/12/2019 19:40	24.779	40.342
1007	7/12/2019 19:50	24.61	39.03
1008	7/12/2019 20:00	24.561	38.901
1009	7/12/2019 20:10	24.441	39.063
1010	7/12/2019 20:20	24.32	38.916
1011	7/12/2019 20:30	24.344	38.693
1012	7/12/2019 20:40	24.199	38.543
1013	7/12/2019 20:50	24.079	39.145
1014	7/12/2019 21:00	23.886	38.286
1015	7/12/2019 21:10	23.886	37.899
1016	7/12/2019 21:20	23.766	37.397
1017	7/12/2019 21:30	23.621	36.624
1018	7/12/2019 21:40	23.525	36.59
1019	7/12/2019 21:50	23.381	36.614
1020	7/12/2019 22:00	23.357	36.745
1021	7/12/2019 22:10	23.285	37.453
1022	7/12/2019 22:20	23.189	37.084
1023	7/12/2019 22:30	23.117	37.062
1024	7/12/2019 22:40	22.973	37.122
1025	7/12/2019 22:50	22.925	37.057
1026	7/12/2019 23:00	22.853	37.288
1027	7/12/2019 23:10	22.805	37.328
1028	7/12/2019 23:20	22.781	38.725
1029	7/12/2019 23:30	22.805	40.25
1030	7/12/2019 23:40	22.805	41.825
1031	7/12/2019 23:50	22.805	42.751
1032	7/13/2019 0:00	22.709	44.051
1033	7/13/2019 0:10	22.733	45.867
1034	7/13/2019 0:20	22.709	47.028
1035	7/13/2019 0:30	22.661	47.336
1036	7/13/2019 0:40	22.589	46.601
1037	7/13/2019 0:50	22.493	45.069
1038	7/13/2019 1:00	22.397	45.729
1039	7/13/2019 1:10	22.397	45.815
1040	7/13/2019 1:20	22.373	46.32
1041	7/13/2019 1:30	22.206	45.076
1042	7/13/2019 1:40	22.11	43.694
1043	7/13/2019 1:50	22.015	43.032
1044	7/13/2019 2:00	21.919	42.597
1045	7/13/2019 2:10	21.871	42.24
1046	7/13/2019 2:20	21.799	42.261
1047	7/13/2019 2:30	21.823	43.818
1048	7/13/2019 2:40	21.799	45.865
1049	7/13/2019 2:50	21.799	47.025
1050	7/13/2019 3:00	21.823	46.458
1051	7/13/2019 3:10	21.704	45.706
1052	7/13/2019 3:20	21.632	45.331
1053	7/13/2019 3:30	21.584	44.575
1054	7/13/2019 3:40	21.489	44.413
1055	7/13/2019 3:50	21.441	43.825
1056	7/13/2019 4:00	21.417	45.526
1057	7/13/2019 4:10	21.393	47.338
1058	7/13/2019 4:20	21.393	47.951
1059	7/13/2019 4:30	21.417	48.86
1060	7/13/2019 4:40	21.37	48.814
1061	7/13/2019 4:50	21.346	48.94
1062	7/13/2019 5:00	21.274	48.352
1063	7/13/2019 5:10	21.226	48.332
1064	7/13/2019 5:20	21.179	46.624
1065	7/13/2019 5:30	21.059	45.889
1066	7/13/2019 5:40	21.036	45.966
1067	7/13/2019 5:50	20.916	45.35
1068	7/13/2019 6:00	20.94	46.104
1069	7/13/2019 6:10	20.892	46.11
1070	7/13/2019 6:20	20.821	45.533
1071	7/13/2019 6:30	20.773	44.856
1072	7/13/2019 6:40	20.702	44.496
1073	7/13/2019 6:50	20.654	44.16
1074	7/13/2019 7:00	20.654	45.313
1075	7/13/2019 7:10	20.654	45.529
1076	7/13/2019 7:20	20.654	46.087
1077	7/13/2019 7:30	20.702	48.104
1078	7/13/2019 7:40	20.726	48.345
1079	7/13/2019 7:50	20.773	49.554
1080	7/13/2019 8:00	20.749	50.866
1081	7/13/2019 8:10	20.821	51.587
1082	7/13/2019 8:20	20.892	54.423
1083	7/13/2019 8:30	21.799	74.327
1084	7/13/2019 8:40	22.326	74.114
1085	7/13/2019 8:50	22.901	77.457
1086	7/13/2019 9:00	23.189	79.764
1087	7/13/2019 9:10	23.405	81.372
1088	7/13/2019 9:20	23.621	82.506
1089	7/13/2019 9:30	23.814	83.324
1090	7/13/2019 9:40	24.031	84.202
1091	7/13/2019 9:50	24.272	85.025
1092	7/13/2019 10:00	24.827	87.005	Logged
