# Supplementary material for: Susceptibility of Anopheles gambiae from Côte d’Ivoire to insecticides used on insecticide-treated nets: evaluating the additional entomological impact of piperonyl butoxide and chlorfenapyr
Source: Malar J. 2020 Dec 9;19:454. doi: 10.1186/s12936-020-03523-y (PMC7725118; doi:10.1186/s12936-020-03523-y)
Supplement: Supplementary file 4 — Additional file 4 Chlorfenapyr assay test data and graphs. [file 12936_2020_3523_MOESM4_ESM.zip › Testing Temperature/Test_Chlorfenapyr_Sakassou.csv]

Plot Title: Test Chlorfenapyr Sakassou
#	Date Time, GMT+00:00	Temp, �C (LGR S/N: 20352691, SEN S/N: 20352691)	RH, % (LGR S/N: 20352691, SEN S/N: 20352691)	Button Down (LGR S/N: 20352691)	Button Up (LGR S/N: 20352691)	End Of File (LGR S/N: 20352691)
1	7/3/2019 12:18	28.425	45.272
2	7/3/2019 12:28	27.339	46.221
3	7/3/2019 12:38	27.413	47.399
4	7/3/2019 12:48	27.314	44.877
5	7/3/2019 12:58	27.265	45.084
6	7/3/2019 13:08	26.554	44.456
7	7/3/2019 13:18	26.31	51.291
8	7/3/2019 13:28	27.044	60.735
9	7/3/2019 13:38	25.993	51.344
10	7/3/2019 13:48	26.163	54.485
11	7/3/2019 13:58	26.139	50.824
12	7/3/2019 14:08	26.359	44.002
13	7/3/2019 14:18	27.069	42.335
14	7/3/2019 14:28	26.628	41.668
15	7/3/2019 14:38	26.53	41.522
16	7/3/2019 14:48	26.359	41.426
17	7/3/2019 14:58	26.432	41.344
18	7/3/2019 15:08	26.359	40.909
19	7/3/2019 15:18	26.139	42.334
20	7/3/2019 15:28	26.163	43.685
21	7/3/2019 15:38	25.968	47.171
22	7/3/2019 15:48	26.212	48.272
23	7/3/2019 15:58	26.261	48.045
24	7/3/2019 16:08	26.017	45.077
25	7/3/2019 16:18	25.968	44.568
26	7/3/2019 16:28	26.115	47.621
27	7/3/2019 16:38	26.188	47.696
28	7/3/2019 16:48	26.237	50.447
29	7/3/2019 16:58	25.482	49.666
30	7/3/2019 17:08	25.993	50.513
31	7/3/2019 17:18	25.676	53.636
32	7/3/2019 17:28	25.676	54.434
33	7/3/2019 17:38	25.822	53.423
34	7/3/2019 17:48	25.603	54.678
35	7/3/2019 17:58	25.628	47.318
36	7/3/2019 18:08	25.603	45.612
37	7/3/2019 18:18	25.652	46.372
38	7/3/2019 18:28	25.264	42.13
39	7/3/2019 18:38	25.871	44.049
40	7/3/2019 18:48	26.53	52.868
41	7/3/2019 18:58	25.944	50.466
42	7/3/2019 19:08	25.167	44.626
43	7/3/2019 19:18	25.215	48.266
44	7/3/2019 19:28	25.07	43.946
45	7/3/2019 19:38	24.924	45.081
46	7/3/2019 19:48	24.973	49.397
47	7/3/2019 19:58	24.973	47.056
48	7/3/2019 20:08	25.045	44.873
49	7/3/2019 20:18	24.9	43.326
50	7/3/2019 20:28	24.876	42.433
51	7/3/2019 20:38	25.045	45.611
52	7/3/2019 20:48	24.997	44.495
53	7/3/2019 20:58	24.803	42.903
54	7/3/2019 21:08	24.634	42.511
55	7/3/2019 21:18	24.973	47.769
56	7/3/2019 21:28	24.876	47.117
57	7/3/2019 21:38	24.827	44.99
58	7/3/2019 21:48	24.997	47.917
59	7/3/2019 21:58	24.803	46.083
60	7/3/2019 22:08	24.852	46.085
61	7/3/2019 22:18	24.803	48.294
62	7/3/2019 22:28	24.924	48.321
63	7/3/2019 22:38	24.803	47.877
64	7/3/2019 22:48	24.779	47.439
65	7/3/2019 22:58	24.973	48.76
66	7/3/2019 23:08	24.755	48.055
67	7/3/2019 23:18	24.803	50.445
68	7/3/2019 23:28	24.706	48.701
69	7/3/2019 23:38	24.924	51.182
70	7/3/2019 23:48	24.634	48.193
71	7/3/2019 23:58	24.682	49.148
72	7/4/2019 0:08	24.755	51.108
73	7/4/2019 0:18	24.634	48.315
74	7/4/2019 0:28	24.876	50.866
75	7/4/2019 0:38	24.803	51.582
76	7/4/2019 0:48	24.803	50.659
77	7/4/2019 0:58	24.924	53.808
78	7/4/2019 1:08	24.997	54.23
79	7/4/2019 1:18	24.876	53.222
80	7/4/2019 1:28	24.948	54.05
81	7/4/2019 1:38	24.948	53.802
82	7/4/2019 1:48	24.9	54.158
83	7/4/2019 1:58	24.876	54.358
84	7/4/2019 2:08	24.876	54.225
85	7/4/2019 2:18	24.9	54.844
86	7/4/2019 2:28	24.876	54.826
87	7/4/2019 2:38	24.9	54.832
88	7/4/2019 2:48	24.9	55.199
89	7/4/2019 2:58	24.9	55.431
90	7/4/2019 3:08	24.924	55.335
91	7/4/2019 3:18	24.924	55.807
92	7/4/2019 3:28	24.948	56.043
93	7/4/2019 3:38	24.876	55.994
94	7/4/2019 3:48	24.852	56.41
95	7/4/2019 3:58	24.876	56.927
96	7/4/2019 4:08	24.948	57.466
97	7/4/2019 4:18	24.948	58.633
98	7/4/2019 4:28	24.9	58.323
99	7/4/2019 4:38	24.876	59.485
100	7/4/2019 4:48	24.9	59.005
101	7/4/2019 4:58	24.876	59.161
102	7/4/2019 5:08	24.876	58.764
103	7/4/2019 5:18	24.876	58.297
104	7/4/2019 5:28	24.827	58.121
105	7/4/2019 5:38	24.803	58.346
106	7/4/2019 5:48	24.803	58.586
107	7/4/2019 5:58	24.803	59.432
108	7/4/2019 6:08	24.731	59.279
109	7/4/2019 6:18	24.731	59.708
110	7/4/2019 6:28	24.755	59.825
111	7/4/2019 6:38	24.755	59.633
112	7/4/2019 6:48	24.755	60.038
113	7/4/2019 6:58	24.779	59.855
114	7/4/2019 7:08	24.827	60.662
115	7/4/2019 7:18	24.948	60.302
116	7/4/2019 7:28	25.045	60.062
117	7/4/2019 7:38	25.045	59.005
118	7/4/2019 7:48	25.045	58.905
119	7/4/2019 7:58	25.07	58.379
120	7/4/2019 8:08	24.924	58.622
121	7/4/2019 8:18	24.948	58.977
122	7/4/2019 8:28	24.948	59.178
123	7/4/2019 8:38	24.973	59.549
124	7/4/2019 8:48	25.021	59.782
125	7/4/2019 8:58	25.045	60.153
126	7/4/2019 9:08	25.07	59.772
127	7/4/2019 9:18	25.07	59.44
128	7/4/2019 9:28	24.973	58.29
129	7/4/2019 9:38	24.948	58.217
130	7/4/2019 9:48	24.924	56.406
131	7/4/2019 9:58	24.973	55.623
132	7/4/2019 10:08	24.997	55.111
133	7/4/2019 10:18	25.021	54.726
134	7/4/2019 10:28	24.973	54.164
135	7/4/2019 10:38	24.997	54.895
136	7/4/2019 10:48	25.07	54.199
137	7/4/2019 10:58	25.167	55.068
138	7/4/2019 11:08	25.361	55.394
139	7/4/2019 11:18	25.288	52.534
140	7/4/2019 11:28	25.603	56.492
141	7/4/2019 11:38	25.336	54.191
142	7/4/2019 11:48	25.288	54.155
143	7/4/2019 11:58	25.288	53.867
144	7/4/2019 12:08	25.312	54.577
145	7/4/2019 12:18	25.191	52.847
146	7/4/2019 12:28	25.215	53.155
147	7/4/2019 12:38	25.312	51.767
148	7/4/2019 12:48	25.433	52.962
149	7/4/2019 12:58	25.336	51.49
150	7/4/2019 13:08	25.385	52.033
151	7/4/2019 13:18	25.409	51.48
152	7/4/2019 13:28	25.555	49.618
153	7/4/2019 13:38	25.531	49.215
154	7/4/2019 13:48	25.433	48.338
155	7/4/2019 13:58	25.603	50.46
156	7/4/2019 14:08	25.385	48.889
157	7/4/2019 14:18	25.288	48.494
158	7/4/2019 14:28	25.409	49.724
159	7/4/2019 14:38	25.336	48.704
160	7/4/2019 14:48	25.264	47.609
161	7/4/2019 14:58	25.312	45.623
162	7/4/2019 15:08	25.409	46.097
163	7/4/2019 15:18	25.482	48.762
164	7/4/2019 15:28	25.336	47.248
165	7/4/2019 15:38	25.361	47.453
166	7/4/2019 15:48	25.579	49.331
167	7/4/2019 15:58	25.506	46.863
168	7/4/2019 16:08	25.701	46.757
169	7/4/2019 16:18	25.701	46.591
170	7/4/2019 16:28	25.774	46.091
171	7/4/2019 16:38	25.531	46.747
172	7/4/2019 16:48	25.531	46.614
173	7/4/2019 16:58	25.482	46.536
174	7/4/2019 17:08	25.385	45.844
175	7/4/2019 17:18	25.482	47.257
176	7/4/2019 17:28	25.433	46.123
177	7/4/2019 17:38	25.385	47.817
178	7/4/2019 17:48	25.215	46.554
179	7/4/2019 17:58	25.191	47.906
180	7/4/2019 18:08	25.264	47.43
181	7/4/2019 18:18	25.07	47.391
182	7/4/2019 18:28	25.094	48.344
183	7/4/2019 18:38	25.118	47.208
184	7/4/2019 18:48	25.07	47.69
185	7/4/2019 18:58	25.045	47.474
186	7/4/2019 19:08	24.997	48.021
187	7/4/2019 19:18	25.167	50.172
188	7/4/2019 19:28	25.215	52.952
189	7/4/2019 19:38	25.118	53.982
190	7/4/2019 19:48	25.094	55.579
191	7/4/2019 19:58	24.973	57.033
192	7/4/2019 20:08	25.094	58.795
193	7/4/2019 20:18	25.094	60.142
194	7/4/2019 20:28	25.094	59.591
195	7/4/2019 20:38	24.997	60.457
196	7/4/2019 20:48	24.997	61.14
197	7/4/2019 20:58	25.045	60.427
198	7/4/2019 21:08	24.924	59.388
199	7/4/2019 21:18	24.948	58.747
200	7/4/2019 21:28	24.9	59.189
201	7/4/2019 21:38	24.827	59.547
202	7/4/2019 21:48	24.852	60.25
203	7/4/2019 21:58	24.9	59.105
204	7/4/2019 22:08	24.9	60.497
205	7/4/2019 22:18	24.755	61.608
206	7/4/2019 22:28	24.803	62.77
207	7/4/2019 22:38	24.658	64.33
208	7/4/2019 22:48	24.586	64.004
209	7/4/2019 22:58	24.561	64.299
210	7/4/2019 23:08	24.489	65.543
211	7/4/2019 23:18	24.465	66.124
212	7/4/2019 23:28	24.441	66.242
213	7/4/2019 23:38	24.392	66.166
214	7/4/2019 23:48	24.32	65.415
215	7/4/2019 23:58	24.344	65.252
216	7/5/2019 0:08	24.296	64.9
217	7/5/2019 0:18	24.344	65.07
218	7/5/2019 0:28	24.32	65.548
219	7/5/2019 0:38	24.392	65.887
220	7/5/2019 0:48	24.392	65.508
221	7/5/2019 0:58	24.392	65.534
222	7/5/2019 1:08	24.392	65.322
223	7/5/2019 1:18	24.417	65.584
224	7/5/2019 1:28	24.392	66.421
225	7/5/2019 1:38	24.368	67.133
226	7/5/2019 1:48	24.32	67.479
227	7/5/2019 1:58	24.272	66.851
228	7/5/2019 2:08	24.248	66.796
229	7/5/2019 2:18	24.272	66.94
230	7/5/2019 2:28	24.296	66.729
231	7/5/2019 2:38	24.296	67.055
232	7/5/2019 2:48	24.296	67.116
233	7/5/2019 2:58	24.32	67.479
234	7/5/2019 3:08	24.296	68.552
235	7/5/2019 3:18	24.248	69.218
236	7/5/2019 3:28	24.151	68.814
237	7/5/2019 3:38	24.127	69.167
238	7/5/2019 3:48	24.151	69.377
239	7/5/2019 3:58	24.127	69.634
240	7/5/2019 4:08	24.151	69.631
241	7/5/2019 4:18	24.248	69.326
242	7/5/2019 4:28	24.248	69.29
243	7/5/2019 4:38	24.223	69.693
244	7/5/2019 4:48	24.199	70.535
245	7/5/2019 4:58	24.151	70.231
246	7/5/2019 5:08	24.127	70.273
247	7/5/2019 5:18	24.151	70.424
248	7/5/2019 5:28	24.151	70.346
249	7/5/2019 5:38	24.175	70.421
250	7/5/2019 5:48	24.199	70.109
251	7/5/2019 5:58	24.223	70.81
252	7/5/2019 6:08	24.151	71.354
253	7/5/2019 6:18	24.079	71.156
254	7/5/2019 6:28	24.103	71.361
255	7/5/2019 6:38	24.151	71.566
256	7/5/2019 6:48	24.175	71.435
257	7/5/2019 6:58	24.199	71.181
258	7/5/2019 7:08	24.175	71.691
259	7/5/2019 7:18	24.127	70.904
260	7/5/2019 7:28	24.079	70.952
261	7/5/2019 7:38	24.127	70.664
262	7/5/2019 7:48	24.199	70.614
263	7/5/2019 7:58	24.368	71.24
264	7/5/2019 8:08	24.392	70.948
265	7/5/2019 8:18	24.513	71.095
266	7/5/2019 8:28	24.634	70.043
267	7/5/2019 8:38	24.706	68.519
268	7/5/2019 8:48	24.682	66.283
269	7/5/2019 8:58	24.755	65.711
270	7/5/2019 9:08	24.803	65.512
271	7/5/2019 9:18	24.9	66.621
272	7/5/2019 9:28	24.997	66.428
273	7/5/2019 9:38	25.094	63.88
274	7/5/2019 9:48	25.021	63.586
275	7/5/2019 9:58	24.973	64.592
276	7/5/2019 10:08	24.9	65.849
277	7/5/2019 10:18	24.9	66.33
278	7/5/2019 10:28	24.924	66.646
279	7/5/2019 10:38	25.021	65.471
280	7/5/2019 10:48	25.118	64.463
281	7/5/2019 10:58	25.142	65.101
282	7/5/2019 11:08	25.215	65.009
283	7/5/2019 11:18	25.385	63.143
284	7/5/2019 11:28	25.167	62.285
285	7/5/2019 11:38	25.191	62.068
286	7/5/2019 11:48	25.07	63.553
287	7/5/2019 11:58	25.288	63.393
288	7/5/2019 12:08	25.288	62.238
289	7/5/2019 12:18	25.191	61.985
290	7/5/2019 12:28	25.215	60.371
291	7/5/2019 12:38	25.215	59.253
292	7/5/2019 12:48	25.142	59.033
293	7/5/2019 12:58	24.997	59.033
294	7/5/2019 13:08	25.07	59.44
295	7/5/2019 13:18	25.094	56.171
296	7/5/2019 13:28	25.094	57.672
297	7/5/2019 13:38	25.021	56.777
298	7/5/2019 13:48	25.045	55.447
299	7/5/2019 13:58	25.045	54.424
300	7/5/2019 14:08	25.118	53.971
301	7/5/2019 14:18	25.215	53.144
302	7/5/2019 14:28	25.215	52.379
303	7/5/2019 14:38	25.239	50.432
304	7/5/2019 14:48	25.191	50.84
305	7/5/2019 14:58	25.458	50.353
306	7/5/2019 15:08	25.603	52.146
307	7/5/2019 15:18	25.628	51.257
308	7/5/2019 15:28	25.458	49.439
309	7/5/2019 15:38	25.579	50.281
310	7/5/2019 15:48	25.652	52.361
311	7/5/2019 15:58	25.603	50.284
312	7/5/2019 16:08	25.531	51.551
313	7/5/2019 16:18	25.336	50.77
314	7/5/2019 16:28	25.264	49.316
315	7/5/2019 16:38	25.215	49.274
316	7/5/2019 16:48	25.312	47.596
317	7/5/2019 16:58	25.312	50.54
318	7/5/2019 17:08	25.336	50.001
319	7/5/2019 17:18	25.336	49.5
320	7/5/2019 17:28	25.142	49.129
321	7/5/2019 17:38	25.045	47.782
322	7/5/2019 17:48	25.094	51.983
323	7/5/2019 17:58	25.094	50.105
324	7/5/2019 18:08	25.167	53.225
325	7/5/2019 18:18	24.948	50.27
326	7/5/2019 18:28	24.852	51.022
327	7/5/2019 18:38	24.876	49.777
328	7/5/2019 18:48	24.852	51.142
329	7/5/2019 18:58	24.924	50.219
330	7/5/2019 19:08	25.021	52.056
331	7/5/2019 19:18	25.094	53.835
332	7/5/2019 19:28	25.07	55.402
333	7/5/2019 19:38	24.924	53.051
334	7/5/2019 19:48	24.997	54.51
335	7/5/2019 19:58	24.924	55.078
336	7/5/2019 20:08	24.9	54.4
337	7/5/2019 20:18	24.634	53.128
338	7/5/2019 20:28	24.779	55.817
339	7/5/2019 20:38	24.852	57.252
340	7/5/2019 20:48	24.973	57.716
341	7/5/2019 20:58	24.827	55.765
342	7/5/2019 21:08	24.827	55.09
343	7/5/2019 21:18	24.827	55.333
344	7/5/2019 21:28	24.924	56.49
345	7/5/2019 21:38	25.07	56.851
346	7/5/2019 21:48	24.924	54.876
347	7/5/2019 21:58	24.924	55.517
348	7/5/2019 22:08	24.924	56.158
349	7/5/2019 22:18	25.021	56.23
350	7/5/2019 22:28	25.118	55.826
351	7/5/2019 22:38	24.803	58.064
352	7/5/2019 22:48	24.658	58.636
353	7/5/2019 22:58	24.61	59.172
354	7/5/2019 23:08	24.561	59.957
355	7/5/2019 23:18	24.513	61.421
356	7/5/2019 23:28	24.465	61.69
357	7/5/2019 23:38	24.417	61.462
358	7/5/2019 23:48	24.344	61.109
359	7/5/2019 23:58	24.344	61.576
360	7/6/2019 0:08	24.32	61.404
361	7/6/2019 0:18	24.32	61.822
362	7/6/2019 0:28	24.32	62.42
363	7/6/2019 0:38	24.344	62.735
364	7/6/2019 0:48	24.32	62.697
365	7/6/2019 0:58	24.344	63.175
366	7/6/2019 1:08	24.368	63.441
367	7/6/2019 1:18	24.32	63.157
368	7/6/2019 1:28	24.344	63.108
369	7/6/2019 1:38	24.32	63.565
370	7/6/2019 1:48	24.368	63.881
371	7/6/2019 1:58	24.32	64.201
372	7/6/2019 2:08	24.344	64.589
373	7/6/2019 2:18	24.344	64.789
374	7/6/2019 2:28	24.392	65.269
375	7/6/2019 2:38	24.368	65.755
376	7/6/2019 2:48	24.368	66.397
377	7/6/2019 2:58	24.344	67.29
378	7/6/2019 3:08	24.32	67.89
379	7/6/2019 3:18	24.296	67.64
380	7/6/2019 3:28	24.248	66.796
381	7/6/2019 3:38	24.223	66.683
382	7/6/2019 3:48	24.223	66.8
383	7/6/2019 3:58	24.248	66.944
384	7/6/2019 4:08	24.296	67.116
385	7/6/2019 4:18	24.441	67.09
386	7/6/2019 4:28	24.344	67.854
387	7/6/2019 4:38	24.296	68.586
388	7/6/2019 4:48	24.272	68.523
389	7/6/2019 4:58	24.199	68.704
390	7/6/2019 5:08	24.199	67.782
391	7/6/2019 5:18	24.151	67.696
392	7/6/2019 5:28	24.199	68.071
393	7/6/2019 5:38	24.175	68.272
394	7/6/2019 5:48	24.199	68.4
395	7/6/2019 5:58	24.223	68.598
396	7/6/2019 6:08	24.223	68.906
397	7/6/2019 6:18	24.223	69.011
398	7/6/2019 6:28	24.175	68.674
399	7/6/2019 6:38	24.248	68.799
400	7/6/2019 6:48	24.223	69.73
401	7/6/2019 6:58	24.175	69.999
402	7/6/2019 7:08	24.199	70.224
403	7/6/2019 7:18	24.199	70.535
404	7/6/2019 7:28	24.127	70.12
405	7/6/2019 7:38	24.127	70.196
406	7/6/2019 7:48	24.103	70.51
407	7/6/2019 7:58	24.127	70.784
408	7/6/2019 8:08	24.103	70.948
409	7/6/2019 8:18	24.103	71.319
410	7/6/2019 8:28	24.151	71.064
411	7/6/2019 8:38	24.392	71.748
412	7/6/2019 8:48	24.344	71.16
413	7/6/2019 8:58	24.465	71.48
414	7/6/2019 9:08	24.634	70.872
415	7/6/2019 9:18	24.513	69.392
416	7/6/2019 9:28	24.513	67.697
417	7/6/2019 9:38	24.561	67.978
418	7/6/2019 9:48	24.537	67.226
419	7/6/2019 9:58	24.61	66.498
420	7/6/2019 10:08	24.706	65.53
421	7/6/2019 10:18	24.731	64.539
422	7/6/2019 10:28	24.682	63.866
423	7/6/2019 10:38	24.803	63.444
424	7/6/2019 10:48	24.924	61.234
425	7/6/2019 10:58	24.852	59.98
426	7/6/2019 11:08	24.876	59.297
427	7/6/2019 11:18	25.07	59.736
428	7/6/2019 11:28	25.215	60.151
429	7/6/2019 11:38	25.142	56.69
430	7/6/2019 11:48	25.118	56.028
431	7/6/2019 11:58	25.167	55.248
432	7/6/2019 12:08	25.409	53.883
433	7/6/2019 12:18	25.336	53.214
434	7/6/2019 12:28	25.385	53.133
435	7/6/2019 12:38	25.239	52.179
436	7/6/2019 12:48	25.167	51.422
437	7/6/2019 12:58	25.264	52.728
438	7/6/2019 13:08	25.264	50.021
439	7/6/2019 13:18	25.215	50.043
440	7/6/2019 13:28	25.239	48.65
441	7/6/2019 13:38	25.142	49.704
442	7/6/2019 13:48	25.215	49.929
443	7/6/2019 13:58	25.385	50.707
444	7/6/2019 14:08	25.142	48.032
445	7/6/2019 14:18	25.409	49.055
446	7/6/2019 14:28	25.361	48.05
447	7/6/2019 14:38	25.579	48.744
448	7/6/2019 14:48	25.749	48.365
449	7/6/2019 14:58	25.749	47.507
450	7/6/2019 15:08	25.92	48.317
451	7/6/2019 15:18	25.822	45.663
452	7/6/2019 15:28	25.798	44.657
453	7/6/2019 15:38	25.895	46.131
454	7/6/2019 15:48	25.652	44.096
455	7/6/2019 15:58	25.822	44.203
456	7/6/2019 16:08	25.871	44.944
457	7/6/2019 16:18	25.895	43.708
458	7/6/2019 16:28	25.798	44.218
459	7/6/2019 16:38	25.652	45.221
460	7/6/2019 16:48	25.676	44.992
461	7/6/2019 16:58	25.774	45.451
462	7/6/2019 17:08	25.628	46.561
463	7/6/2019 17:18	25.701	46.071
464	7/6/2019 17:28	25.336	46.339
465	7/6/2019 17:38	25.191	47.664
466	7/6/2019 17:48	25.094	45.286
467	7/6/2019 17:58	25.045	45.787
468	7/6/2019 18:08	25.118	46.839
469	7/6/2019 18:18	25.239	46.98
470	7/6/2019 18:28	25.312	46.469
471	7/6/2019 18:38	25.312	47.322
472	7/6/2019 18:48	25.385	47.549
473	7/6/2019 18:58	25.336	46.012
474	7/6/2019 19:08	25.288	47.278
475	7/6/2019 19:18	25.239	45.861
476	7/6/2019 19:28	25.239	47.3
477	7/6/2019 19:38	25.312	46.035
478	7/6/2019 19:48	25.264	45.83
479	7/6/2019 19:58	25.215	47.908
480	7/6/2019 20:08	25.142	46.932
481	7/6/2019 20:18	25.215	49.487
482	7/6/2019 20:28	25.433	49.86
483	7/6/2019 20:38	25.264	49.698
484	7/6/2019 20:48	25.409	49.771
485	7/6/2019 20:58	25.239	48.145
486	7/6/2019 21:08	25.288	48.708
487	7/6/2019 21:18	25.312	48.585
488	7/6/2019 21:28	25.264	47.781
489	7/6/2019 21:38	25.239	48.749
490	7/6/2019 21:48	25.264	50.145
491	7/6/2019 21:58	25.239	54.645
492	7/6/2019 22:08	24.9	53.779
493	7/6/2019 22:18	24.779	53.463
494	7/6/2019 22:28	24.658	53.784
495	7/6/2019 22:38	24.658	53.948
496	7/6/2019 22:48	24.682	54.554
497	7/6/2019 22:58	24.658	54.944
498	7/6/2019 23:08	24.634	55.114
499	7/6/2019 23:18	24.634	55.499
500	7/6/2019 23:28	24.561	55.792
501	7/6/2019 23:38	24.561	56.126
502	7/6/2019 23:48	24.513	56.647
503	7/6/2019 23:58	24.561	56.691
504	7/7/2019 0:08	24.634	56.9
505	7/7/2019 0:18	24.561	57.09
506	7/7/2019 0:28	24.634	57.13
507	7/7/2019 0:38	24.586	57.583
508	7/7/2019 0:48	24.586	58.054
509	7/7/2019 0:58	24.634	58.307
510	7/7/2019 1:08	24.634	58.642
511	7/7/2019 1:18	24.634	58.869
512	7/7/2019 1:28	24.658	59.212
513	7/7/2019 1:38	24.634	59.87
514	7/7/2019 1:48	24.634	60.482
515	7/7/2019 1:58	24.586	60.641
516	7/7/2019 2:08	24.61	61.479
517	7/7/2019 2:18	24.586	62.113
518	7/7/2019 2:28	24.561	62.454
519	7/7/2019 2:38	24.513	62.025
520	7/7/2019 2:48	24.489	61.745
521	7/7/2019 2:58	24.489	61.785
522	7/7/2019 3:08	24.465	62.159
523	7/7/2019 3:18	24.489	62.662
524	7/7/2019 3:28	24.489	62.597
525	7/7/2019 3:38	24.489	62.576
526	7/7/2019 3:48	24.465	62.753
527	7/7/2019 3:58	24.489	63.034
528	7/7/2019 4:08	24.513	63.275
529	7/7/2019 4:18	24.489	63.6
530	7/7/2019 4:28	24.537	63.475
531	7/7/2019 4:38	24.513	64.309
532	7/7/2019 4:48	24.465	65.229
533	7/7/2019 4:58	24.465	65.548
534	7/7/2019 5:08	24.392	64.729
535	7/7/2019 5:18	24.417	65.611
536	7/7/2019 5:28	24.441	65.879
537	7/7/2019 5:38	24.417	66.19
538	7/7/2019 5:48	24.392	66.364
539	7/7/2019 5:58	24.441	66.213
540	7/7/2019 6:08	24.465	65.737
541	7/7/2019 6:18	24.465	66.181
542	7/7/2019 6:28	24.489	66.12
543	7/7/2019 6:38	24.368	66.312
544	7/7/2019 6:48	24.32	66.991
545	7/7/2019 6:58	24.344	67.6
546	7/7/2019 7:08	24.368	67.818
547	7/7/2019 7:18	24.368	67.85
548	7/7/2019 7:28	24.417	68.068
549	7/7/2019 7:38	24.441	67.902
550	7/7/2019 7:48	24.441	68.096
551	7/7/2019 7:58	24.417	68.98
552	7/7/2019 8:08	24.344	68.578
553	7/7/2019 8:18	24.32	68.051
554	7/7/2019 8:28	24.344	68.047
555	7/7/2019 8:38	24.368	68.541
556	7/7/2019 8:48	24.417	68.737
557	7/7/2019 8:58	24.417	68.432
558	7/7/2019 9:08	24.489	69.288
559	7/7/2019 9:18	24.658	71.241
560	7/7/2019 9:28	24.731	69.214
561	7/7/2019 9:38	24.827	68.297
562	7/7/2019 9:48	24.997	66.693
563	7/7/2019 9:58	25.191	66.629
564	7/7/2019 10:08	25.312	65.39
565	7/7/2019 10:18	25.239	63.449
566	7/7/2019 10:28	25.336	63.383
567	7/7/2019 10:38	25.409	62.957
568	7/7/2019 10:48	25.385	62.984
569	7/7/2019 10:58	25.336	65.144
570	7/7/2019 11:08	25.385	66.774
571	7/7/2019 11:18	25.288	64.306
572	7/7/2019 11:28	25.264	62.897
573	7/7/2019 11:38	25.07	61.36
574	7/7/2019 11:48	25.167	60.833
575	7/7/2019 11:58	25.045	58.465
576	7/7/2019 12:08	24.924	56.448
577	7/7/2019 12:18	25.239	57.173
578	7/7/2019 12:28	24.997	53.626
579	7/7/2019 12:38	25.191	54.846
580	7/7/2019 12:48	25.142	54.399
581	7/7/2019 12:58	24.997	53.021
582	7/7/2019 13:08	25.215	55.004
583	7/7/2019 13:18	25.482	56.02
584	7/7/2019 13:28	25.652	58.932
585	7/7/2019 13:38	25.239	55.742
586	7/7/2019 13:48	25.312	57.009
587	7/7/2019 13:58	25.288	56.697
588	7/7/2019 14:08	25.021	55.73
589	7/7/2019 14:18	24.9	55.199
590	7/7/2019 14:28	24.876	54.117
591	7/7/2019 14:38	25.094	54.833
592	7/7/2019 14:48	24.852	51.466
593	7/7/2019 14:58	24.924	51.997
594	7/7/2019 15:08	25.118	53.478
595	7/7/2019 15:18	25.118	52.416
596	7/7/2019 15:28	25.191	51.82
597	7/7/2019 15:38	25.215	51.419
598	7/7/2019 15:48	25.191	52.396
599	7/7/2019 15:58	24.948	51.025
600	7/7/2019 16:08	24.973	51.129
601	7/7/2019 16:18	25.215	53.791
602	7/7/2019 16:28	24.9	52.604
603	7/7/2019 16:38	24.997	53.475
604	7/7/2019 16:48	25.021	52.024
605	7/7/2019 16:58	24.924	52.188
606	7/7/2019 17:08	24.997	52.688
607	7/7/2019 17:18	25.142	55.048
608	7/7/2019 17:28	25.045	52.941
609	7/7/2019 17:38	24.876	52.621
610	7/7/2019 17:48	24.876	52.126
611	7/7/2019 17:58	24.924	53.311
612	7/7/2019 18:08	24.924	53.679
613	7/7/2019 18:18	24.924	55.015
614	7/7/2019 18:28	24.924	55.874
615	7/7/2019 18:38	24.9	56.274
616	7/7/2019 18:48	24.852	57.034
617	7/7/2019 18:58	24.803	57.412
618	7/7/2019 19:08	24.803	57.486
619	7/7/2019 19:18	24.731	57.623
620	7/7/2019 19:28	24.731	57.82
621	7/7/2019 19:38	24.682	57.725
622	7/7/2019 19:48	24.61	57.547
623	7/7/2019 19:58	24.561	58.121
624	7/7/2019 20:08	24.561	58.499
625	7/7/2019 20:18	24.537	59.089
626	7/7/2019 20:28	24.561	59.167
627	7/7/2019 20:38	24.513	60.128
628	7/7/2019 20:48	24.489	59.921
629	7/7/2019 20:58	24.537	60.448
630	7/7/2019 21:08	24.489	60.551
631	7/7/2019 21:18	24.441	60.917
632	7/7/2019 21:28	24.465	61.217
633	7/7/2019 21:38	24.465	61.994
634	7/7/2019 21:48	24.441	62.416
635	7/7/2019 21:58	24.441	62.586
636	7/7/2019 22:08	24.465	63.33
637	7/7/2019 22:18	24.441	63.914
638	7/7/2019 22:28	24.441	63.749
639	7/7/2019 22:38	24.465	63.886
640	7/7/2019 22:48	24.465	64.27
641	7/7/2019 22:58	24.489	64.363
642	7/7/2019 23:08	24.441	64.923
643	7/7/2019 23:18	24.392	65.778
644	7/7/2019 23:28	24.368	66.953
645	7/7/2019 23:38	24.344	66.632
646	7/7/2019 23:48	24.272	66.386
647	7/7/2019 23:58	24.248	66.39
648	7/8/2019 0:08	24.296	66.729
649	7/8/2019 0:18	24.272	66.91
650	7/8/2019 0:28	24.32	67.604
651	7/8/2019 0:38	24.32	67.172
652	7/8/2019 0:48	24.32	67.325
653	7/8/2019 0:58	24.32	67.294
654	7/8/2019 1:08	24.417	67.525
655	7/8/2019 1:18	24.344	67.95
656	7/8/2019 1:28	24.296	68.86
657	7/8/2019 1:38	24.248	68.937
658	7/8/2019 1:48	24.175	68.505
659	7/8/2019 1:58	24.223	68.872
660	7/8/2019 2:08	24.175	69.194
661	7/8/2019 2:18	24.199	69.05
662	7/8/2019 2:28	24.223	69.151
663	7/8/2019 2:38	24.223	69.693
664	7/8/2019 2:48	24.272	69.649
665	7/8/2019 2:58	24.32	69.531
666	7/8/2019 3:08	24.296	69.868
667	7/8/2019 3:18	24.272	71.006
668	7/8/2019 3:28	24.223	71.302
669	7/8/2019 3:38	24.199	70.813
670	7/8/2019 3:48	24.151	70.82
671	7/8/2019 3:58	24.199	71.432
672	7/8/2019 4:08	24.175	71.996
673	7/8/2019 4:18	24.199	71.602
674	7/8/2019 4:28	24.223	71.728
675	7/8/2019 4:38	24.223	71.728
676	7/8/2019 4:48	24.248	71.898
677	7/8/2019 4:58	24.296	72.203
678	7/8/2019 5:08	24.248	72.574
679	7/8/2019 5:18	24.199	72.397
680	7/8/2019 5:28	24.127	71.784
681	7/8/2019 5:38	24.103	72.139
682	7/8/2019 5:48	24.151	72.312
683	7/8/2019 5:58	24.248	72.39
684	7/8/2019 6:08	24.248	71.811
685	7/8/2019 6:18	24.223	72.393
686	7/8/2019 6:28	24.199	73.147
687	7/8/2019 6:38	24.127	72.823
688	7/8/2019 6:48	24.175	72.816
689	7/8/2019 6:58	24.151	72.819
690	7/8/2019 7:08	24.175	72.769
691	7/8/2019 7:18	24.199	72.351
692	7/8/2019 7:28	24.223	71.99
693	7/8/2019 7:38	24.223	72.905
694	7/8/2019 7:48	24.199	72.813
695	7/8/2019 7:58	24.175	72.4
696	7/8/2019 8:08	24.223	72.81
697	7/8/2019 8:18	24.248	72.62
698	7/8/2019 8:28	24.32	72.565
699	7/8/2019 8:38	24.32	72.657
700	7/8/2019 8:48	24.296	73.135
701	7/8/2019 8:58	24.248	72.209
702	7/8/2019 9:08	24.223	71.386
703	7/8/2019 9:18	24.296	71.588
704	7/8/2019 9:28	24.368	70.992
705	7/8/2019 9:38	24.392	71.03
706	7/8/2019 9:48	24.513	70.971
707	7/8/2019 9:58	24.61	71.375
708	7/8/2019 10:08	24.634	70.995
709	7/8/2019 10:18	24.658	70.91
710	7/8/2019 10:28	24.731	69.615
711	7/8/2019 10:38	24.658	68.941
712	7/8/2019 10:48	24.537	67.411
713	7/8/2019 10:58	24.465	65.737
714	7/8/2019 11:08	24.489	65.624
715	7/8/2019 11:18	24.465	64.54
716	7/8/2019 11:28	24.561	64.926
717	7/8/2019 11:38	24.586	63.488
718	7/8/2019 11:48	24.513	61.984
719	7/8/2019 11:58	24.441	61.457
720	7/8/2019 12:08	24.489	60.963
721	7/8/2019 12:18	24.561	60.553
722	7/8/2019 12:28	24.561	59.851
723	7/8/2019 12:38	24.634	58.968
724	7/8/2019 12:48	24.682	57.635
725	7/8/2019 12:58	24.682	57.191
726	7/8/2019 13:08	24.682	57.017
727	7/8/2019 13:18	24.731	56.805
728	7/8/2019 13:28	24.876	57.29
729	7/8/2019 13:38	24.803	54.523
730	7/8/2019 13:48	24.682	56.083
731	7/8/2019 13:58	24.706	56.684
732	7/8/2019 14:08	24.658	56.252
733	7/8/2019 14:18	24.755	55.743
734	7/8/2019 14:28	24.755	54.474
735	7/8/2019 14:38	24.827	54.322
736	7/8/2019 14:48	25.118	57.47
737	7/8/2019 14:58	25.191	61.001
738	7/8/2019 15:08	24.948	57.141
739	7/8/2019 15:18	24.973	56.105
740	7/8/2019 15:28	24.731	54.371
741	7/8/2019 15:38	24.731	54.838
742	7/8/2019 15:48	24.827	55.333
743	7/8/2019 15:58	25.021	56.578
744	7/8/2019 16:08	24.755	53.458
745	7/8/2019 16:18	24.852	54.111
746	7/8/2019 16:28	24.924	55.103
747	7/8/2019 16:38	24.827	54.034
748	7/8/2019 16:48	24.731	52.551
749	7/8/2019 16:58	24.803	54.882
750	7/8/2019 17:08	24.827	54.615
751	7/8/2019 17:18	24.779	54.875
752	7/8/2019 17:28	24.803	55.508
753	7/8/2019 17:38	24.61	55.107
754	7/8/2019 17:48	24.658	55.019
755	7/8/2019 17:58	24.876	57.543
756	7/8/2019 18:08	24.731	56.125
757	7/8/2019 18:18	24.61	56.609
758	7/8/2019 18:28	24.658	56.794
759	7/8/2019 18:38	24.634	56.886
760	7/8/2019 18:48	24.658	57.052
761	7/8/2019 18:58	24.658	57.432
762	7/8/2019 19:08	24.658	57.776
763	7/8/2019 19:18	24.586	58.085
764	7/8/2019 19:28	24.61	58.172
765	7/8/2019 19:38	24.586	59.045
766	7/8/2019 19:48	24.513	60.731
767	7/8/2019 19:58	24.513	61.091
768	7/8/2019 20:08	24.489	61.251
769	7/8/2019 20:18	24.417	60.998
770	7/8/2019 20:28	24.344	61.38
771	7/8/2019 20:38	24.32	61.923
772	7/8/2019 20:48	24.344	61.897
773	7/8/2019 20:58	24.32	62.441
774	7/8/2019 21:08	24.344	62.975
775	7/8/2019 21:18	24.368	63.486
776	7/8/2019 21:28	24.32	63.113
777	7/8/2019 21:38	24.368	63.976
778	7/8/2019 21:48	24.392	64.984
779	7/8/2019 21:58	24.417	65.239
780	7/8/2019 22:08	24.368	65.04
781	7/8/2019 22:18	24.441	65.419
782	7/8/2019 22:28	24.392	65.588
783	7/8/2019 22:38	24.392	65.669
784	7/8/2019 22:48	24.392	65.86
785	7/8/2019 22:58	24.441	66.703
786	7/8/2019 23:08	24.441	66.97
787	7/8/2019 23:18	24.441	67.49
788	7/8/2019 23:28	24.465	68.357
789	7/8/2019 23:38	24.392	69.375
790	7/8/2019 23:48	24.392	69.125
791	7/8/2019 23:58	24.32	68.381
792	7/9/2019 0:08	24.272	67.995
793	7/9/2019 0:18	24.248	68.526
794	7/9/2019 0:28	24.296	68.722
795	7/9/2019 0:38	24.296	68.451
796	7/9/2019 0:48	24.248	68.662
797	7/9/2019 0:58	24.248	69.007
798	7/9/2019 1:08	24.272	69.073
799	7/9/2019 1:18	24.223	69.046
800	7/9/2019 1:28	24.248	69.616
801	7/9/2019 1:38	24.223	69.916
802	7/9/2019 1:48	24.175	70.657
803	7/9/2019 1:58	24.199	71.264
804	7/9/2019 2:08	24.151	71.271
805	7/9/2019 2:18	24.103	71.277
806	7/9/2019 2:28	24.079	70.911
807	7/9/2019 2:38	24.055	71.201
808	7/9/2019 2:48	24.079	70.993
809	7/9/2019 2:58	24.079	71.239
810	7/9/2019 3:08	24.055	71.284
811	7/9/2019 3:18	24.103	71.403
812	7/9/2019 3:28	24.127	71.484
813	7/9/2019 3:38	24.127	71.569
814	7/9/2019 3:48	24.151	71.781
815	7/9/2019 3:58	24.127	71.784
816	7/9/2019 4:08	24.151	72.044
817	7/9/2019 4:18	24.151	72.403
818	7/9/2019 4:28	24.151	72.773
819	7/9/2019 4:38	24.127	72.917
820	7/9/2019 4:48	24.127	72.136
821	7/9/2019 4:58	24.031	72.602
822	7/9/2019 5:08	24.079	72.504
823	7/9/2019 5:18	24.079	72.782
824	7/9/2019 5:28	24.127	72.823
825	7/9/2019 5:38	24.127	72.543
826	7/9/2019 5:48	24.103	72.639
827	7/9/2019 5:58	24.127	73.108
828	7/9/2019 6:08	24.079	73.654
829	7/9/2019 6:18	24.079	74.271
830	7/9/2019 6:28	24.079	74.484
831	7/9/2019 6:38	24.079	73.908
832	7/9/2019 6:48	24.079	74.377
833	7/9/2019 6:58	24.055	73.911
834	7/9/2019 7:08	24.055	73.962
835	7/9/2019 7:18	24.127	73.851
836	7/9/2019 7:28	24.151	73.797
837	7/9/2019 7:38	24.151	73.646
838	7/9/2019 7:48	24.175	73.443
839	7/9/2019 7:58	24.199	73.293
840	7/9/2019 8:08	24.199	72.673
841	7/9/2019 8:18	24.248	72.713
842	7/9/2019 8:28	24.272	72.116
843	7/9/2019 8:38	24.368	72.42
844	7/9/2019 8:48	24.368	72.558
845	7/9/2019 8:58	24.706	72.608
846	7/9/2019 9:08	24.852	69.016
847	7/9/2019 9:18	24.779	65.039
848	7/9/2019 9:28	24.876	64.14
849	7/9/2019 9:38	24.948	62.873
850	7/9/2019 9:48	24.876	62.051
851	7/9/2019 9:58	24.948	61.054
852	7/9/2019 10:08	24.948	60.211
853	7/9/2019 10:18	25.021	59.96
854	7/9/2019 10:28	24.948	59.959
855	7/9/2019 10:38	24.948	59.976
856	7/9/2019 10:48	24.973	60.187
857	7/9/2019 10:58	24.973	59.758
858	7/9/2019 11:08	25.094	59.349
859	7/9/2019 11:18	25.094	59.855
860	7/9/2019 11:28	25.07	56.594
861	7/9/2019 11:38	24.9	54.782
862	7/9/2019 11:48	24.852	55.288
863	7/9/2019 11:58	24.852	56.961
864	7/9/2019 12:08	24.973	59.19
865	7/9/2019 12:18	24.876	58.764
866	7/9/2019 12:28	24.682	58.171
867	7/9/2019 12:38	24.658	58.286
868	7/9/2019 12:48	24.658	57.417
869	7/9/2019 12:58	24.658	57.611
870	7/9/2019 13:08	24.658	57.596
871	7/9/2019 13:18	24.658	57.521
872	7/9/2019 13:28	24.682	57.847
873	7/9/2019 13:38	24.706	57.826
874	7/9/2019 13:48	24.682	58.031
875	7/9/2019 13:58	24.706	57.994
876	7/9/2019 14:08	24.706	57.902
877	7/9/2019 14:18	24.706	58.259
878	7/9/2019 14:28	24.658	58.006
879	7/9/2019 14:38	24.634	58.918
880	7/9/2019 14:48	24.634	60.761
881	7/9/2019 14:58	24.61	60.917
882	7/9/2019 15:08	24.634	60.593
883	7/9/2019 15:18	24.706	60.247
884	7/9/2019 15:28	24.755	59.738
885	7/9/2019 15:38	24.827	60.022
886	7/9/2019 15:48	24.803	58.83
887	7/9/2019 15:58	24.803	58.049
888	7/9/2019 16:08	24.803	57.397
889	7/9/2019 16:18	24.827	56.953
890	7/9/2019 16:28	24.755	56.31
891	7/9/2019 16:38	24.755	56.296
892	7/9/2019 16:48	24.731	56.664
893	7/9/2019 16:58	24.803	56.216
894	7/9/2019 17:08	24.827	56.472
895	7/9/2019 17:18	25.021	58.39
896	7/9/2019 17:28	24.61	57.238
897	7/9/2019 17:38	24.634	57.101
898	7/9/2019 17:48	24.634	57.676
899	7/9/2019 17:58	24.586	58.193
900	7/9/2019 18:08	24.513	58.102
901	7/9/2019 18:18	24.489	58.452
902	7/9/2019 18:28	24.465	59.374
903	7/9/2019 18:38	24.465	59.838
904	7/9/2019 18:48	24.417	60.421
905	7/9/2019 18:58	24.392	61.291
906	7/9/2019 19:08	24.368	61.711
907	7/9/2019 19:18	24.344	61.979
908	7/9/2019 19:28	24.32	62.128
909	7/9/2019 19:38	24.272	62.75
910	7/9/2019 19:48	24.272	63.529
911	7/9/2019 19:58	24.272	63.995
912	7/9/2019 20:08	24.223	64.341
913	7/9/2019 20:18	24.223	64.914
914	7/9/2019 20:28	24.199	65.046
915	7/9/2019 20:38	24.199	65.597
916	7/9/2019 20:48	24.199	65.732
917	7/9/2019 20:58	24.248	66.476
918	7/9/2019 21:08	24.199	66.033
919	7/9/2019 21:18	24.199	66.456
920	7/9/2019 21:28	24.199	66.864
921	7/9/2019 21:38	24.199	66.629
922	7/9/2019 21:48	24.199	66.923
923	7/9/2019 21:58	24.223	67.311
924	7/9/2019 22:08	24.199	67.284
925	7/9/2019 22:18	24.199	66.953
926	7/9/2019 22:28	24.199	67.345
927	7/9/2019 22:38	24.151	67.081
928	7/9/2019 22:48	24.223	68.035
929	7/9/2019 22:58	24.223	67.341
930	7/9/2019 23:08	24.199	67.814
931	7/9/2019 23:18	24.175	68.239
932	7/9/2019 23:28	24.175	68.949
933	7/9/2019 23:38	24.151	69.269
934	7/9/2019 23:48	24.103	69.03
935	7/9/2019 23:58	24.079	69.139
936	7/10/2019 0:08	24.079	69.388
937	7/10/2019 0:18	24.079	69.789
938	7/10/2019 0:28	24.055	70.517
939	7/10/2019 0:38	24.055	70.794
940	7/10/2019 0:48	24.079	71.239
941	7/10/2019 0:58	24.055	71.664
942	7/10/2019 1:08	24.055	71.751
943	7/10/2019 1:18	24.031	72.328
944	7/10/2019 1:28	24.055	72.553
945	7/10/2019 1:38	24.055	72.926
946	7/10/2019 1:48	24.055	73.165
947	7/10/2019 1:58	24.055	73.508
948	7/10/2019 2:08	24.031	73.66
949	7/10/2019 2:18	24.055	73.508
950	7/10/2019 2:28	24.006	73.865
951	7/10/2019 2:38	24.006	73.865
952	7/10/2019 2:48	24.031	74.543
953	7/10/2019 2:58	24.006	74.817
954	7/10/2019 3:08	24.031	74.651
955	7/10/2019 3:18	24.055	74.812
956	7/10/2019 3:28	24.031	74.597
957	7/10/2019 3:38	24.031	74.869
958	7/10/2019 3:48	24.031	74.76
959	7/10/2019 3:58	24.055	74.867
960	7/10/2019 4:08	24.055	74.922
961	7/10/2019 4:18	24.031	74.705
962	7/10/2019 4:28	24.031	75.148
963	7/10/2019 4:38	24.031	74.925
964	7/10/2019 4:48	24.031	74.98
965	7/10/2019 4:58	24.031	75.148
966	7/10/2019 5:08	24.079	75.257
967	7/10/2019 5:18	24.055	75.316
968	7/10/2019 5:28	24.055	75.202
969	7/10/2019 5:38	24.031	75.148
970	7/10/2019 5:48	24.031	74.98
971	7/10/2019 5:58	24.031	74.925
972	7/10/2019 6:08	24.006	75.151
973	7/10/2019 6:18	24.006	75.151
974	7/10/2019 6:28	23.982	75.21
975	7/10/2019 6:38	23.958	75.212
976	7/10/2019 6:48	23.958	74.988
977	7/10/2019 6:58	24.006	75.095
978	7/10/2019 7:08	24.031	75.491
979	7/10/2019 7:18	24.055	75.723
980	7/10/2019 7:28	24.127	75.423
981	7/10/2019 7:38	24.151	75.023
982	7/10/2019 7:48	24.151	74.529
983	7/10/2019 7:58	24.32	74.244
984	7/10/2019 8:08	24.392	74.341
985	7/10/2019 8:18	24.344	73.473
986	7/10/2019 8:28	24.296	72.43
987	7/10/2019 8:38	24.344	72.018
988	7/10/2019 8:48	24.344	71.496
989	7/10/2019 8:58	24.417	71.615
990	7/10/2019 9:08	24.513	71.054
991	7/10/2019 9:18	24.513	70.177
992	7/10/2019 9:28	24.561	69.385
993	7/10/2019 9:38	24.586	68.27
994	7/10/2019 9:48	24.561	67.817
995	7/10/2019 9:58	24.561	66.859
996	7/10/2019 10:08	24.682	67.574
997	7/10/2019 10:18	24.586	65.742
998	7/10/2019 10:28	24.586	65.128
999	7/10/2019 10:38	24.537	65.972
1000	7/10/2019 10:48	24.513	65.92
1001	7/10/2019 10:58	24.586	64.125
1002	7/10/2019 11:08	24.61	62.81
1003	7/10/2019 11:18	24.61	61.539
1004	7/10/2019 11:28	24.61	61.342
1005	7/10/2019 11:38	24.586	61.075
1006	7/10/2019 11:48	24.61	61.599
1007	7/10/2019 11:58	24.682	61.365
1008	7/10/2019 12:08	24.755	60.02
1009	7/10/2019 12:18	24.731	59.639
1010	7/10/2019 12:28	24.876	60.336
1011	7/10/2019 12:38	24.973	61.441
1012	7/10/2019 12:48	24.924	62.636
1013	7/10/2019 12:58	25.021	60.789
1014	7/10/2019 13:08	25.045	59.972
1015	7/10/2019 13:18	25.094	58.795
1016	7/10/2019 13:28	25.142	58.604
1017	7/10/2019 13:38	25.045	57.898
1018	7/10/2019 13:48	24.948	56.526
1019	7/10/2019 13:58	24.876	54.776
1020	7/10/2019 14:08	24.9	55.471
1021	7/10/2019 14:18	24.876	54.045
1022	7/10/2019 14:28	24.9	54.547
1023	7/10/2019 14:38	24.9	54.596
1024	7/10/2019 14:48	24.9	53.838
1025	7/10/2019 14:58	24.876	54.541
1026	7/10/2019 15:08	25.288	53.891
1027	7/10/2019 15:18	25.312	54.221
1028	7/10/2019 15:28	25.361	52.78
1029	7/10/2019 15:38	25.142	50.803
1030	7/10/2019 15:48	25.239	52.05
1031	7/10/2019 15:58	25.264	49.992
1032	7/10/2019 16:08	25.142	49.554
1033	7/10/2019 16:18	25.191	49.681
1034	7/10/2019 16:28	25.142	49.854
1035	7/10/2019 16:38	25.312	53.096
1036	7/10/2019 16:48	25.142	51.532
1037	7/10/2019 16:58	24.827	52.623
1038	7/10/2019 17:08	24.852	53.07
1039	7/10/2019 17:18	24.586	52.257
1040	7/10/2019 17:28	24.586	51.264
1041	7/10/2019 17:38	24.61	51.572
1042	7/10/2019 17:48	24.682	53.318
1043	7/10/2019 17:58	24.586	53.029
1044	7/10/2019 18:08	24.561	53.578
1045	7/10/2019 18:18	24.537	55.126
1046	7/10/2019 18:28	24.513	55.594
1047	7/10/2019 18:38	24.441	55.573
1048	7/10/2019 18:48	24.417	55.948
1049	7/10/2019 18:58	24.392	56.565
1050	7/10/2019 19:08	24.368	57.34
1051	7/10/2019 19:18	24.32	58.025
1052	7/10/2019 19:28	24.32	58.651
1053	7/10/2019 19:38	24.32	59.871
1054	7/10/2019 19:48	24.368	61.671
1055	7/10/2019 19:58	24.296	61.867
1056	7/10/2019 20:08	24.32	62.914
1057	7/10/2019 20:18	24.296	62.963
1058	7/10/2019 20:28	24.272	64.019
1059	7/10/2019 20:38	24.272	64.405
1060	7/10/2019 20:48	24.272	64.381
1061	7/10/2019 20:58	24.199	64.419
1062	7/10/2019 21:08	24.199	65.021
1063	7/10/2019 21:18	24.199	65.759
1064	7/10/2019 21:28	24.175	65.845
1065	7/10/2019 21:38	24.151	66.154
1066	7/10/2019 21:48	24.151	66.813
1067	7/10/2019 21:58	24.151	67.323
1068	7/10/2019 22:08	24.127	67.7
1069	7/10/2019 22:18	24.103	68.023
1070	7/10/2019 22:28	24.103	68.055
1071	7/10/2019 22:38	24.079	68.288
1072	7/10/2019 22:48	24.079	69.21
1073	7/10/2019 22:58	24.055	69.5
1074	7/10/2019 23:08	24.031	69.723
1075	7/10/2019 23:18	24.055	69.942
1076	7/10/2019 23:28	24.031	70.21
1077	7/10/2019 23:38	23.982	70.449
1078	7/10/2019 23:48	23.982	71.088
1079	7/10/2019 23:58	23.982	71.294
1080	7/11/2019 0:08	23.982	71.717
1081	7/11/2019 0:18	23.958	71.938
1082	7/11/2019 0:28	23.958	72.114
1083	7/11/2019 0:38	23.934	72.431
1084	7/11/2019 0:48	23.958	72.657
1085	7/11/2019 0:58	23.934	72.989
1086	7/11/2019 1:08	23.934	73.228
1087	7/11/2019 1:18	23.91	73.525
1088	7/11/2019 1:28	23.91	73.525
1089	7/11/2019 1:38	23.886	73.677
1090	7/11/2019 1:48	23.862	74.087
1091	7/11/2019 1:58	23.862	74.615
1092	7/11/2019 2:08	23.838	74.781
1093	7/11/2019 2:18	23.838	74.836
1094	7/11/2019 2:28	23.838	74.946
1095	7/11/2019 2:38	23.838	75.225
1096	7/11/2019 2:48	23.838	75.396
1097	7/11/2019 2:58	23.838	75.745
1098	7/11/2019 3:08	23.862	75.92
1099	7/11/2019 3:18	23.862	75.98
1100	7/11/2019 3:28	23.862	76.407
1101	7/11/2019 3:38	23.862	76.658
1102	7/11/2019 3:48	23.862	76.721
1103	7/11/2019 3:58	23.862	76.785
1104	7/11/2019 4:08	23.862	77.043
1105	7/11/2019 4:18	23.862	77.307
1106	7/11/2019 4:28	23.862	76.978
1107	7/11/2019 4:38	23.862	77.175
1108	7/11/2019 4:48	23.862	77.175
1109	7/11/2019 4:58	23.886	77.711
1110	7/11/2019 5:08	23.91	77.709
1111	7/11/2019 5:18	23.91	77.572
1112	7/11/2019 5:28	23.886	77.305
1113	7/11/2019 5:38	23.886	77.239
1114	7/11/2019 5:48	23.91	77.37
1115	7/11/2019 5:58	23.862	77.241
1116	7/11/2019 6:08	23.862	77.175
1117	7/11/2019 6:18	23.862	77.374
1118	7/11/2019 6:28	23.862	77.645
1119	7/11/2019 6:38	23.862	77.645
1120	7/11/2019 6:48	23.862	77.441
1121	7/11/2019 6:58	23.862	77.441
1122	7/11/2019 7:08	23.91	77.709
1123	7/11/2019 7:18	23.982	77.164
1124	7/11/2019 7:28	23.982	77.164
1125	7/11/2019 7:38	24.006	77.162
1126	7/11/2019 7:48	24.031	77.293
1127	7/11/2019 7:58	24.055	76.961
1128	7/11/2019 8:08	24.055	76.451
1129	7/11/2019 8:18	24.055	76.142
1130	7/11/2019 8:28	24.175	76.44
1131	7/11/2019 8:38	24.32	74.673
1132	7/11/2019 8:48	24.272	73.834
1133	7/11/2019 8:58	24.296	74.567
1134	7/11/2019 9:08	24.368	74.613
1135	7/11/2019 9:18	24.537	73.057
1136	7/11/2019 9:28	24.803	73.669
1137	7/11/2019 9:38	24.658	70.626
1138	7/11/2019 9:48	24.706	68.317
1139	7/11/2019 9:58	24.755	66.588
1140	7/11/2019 10:08	24.779	65.144
1141	7/11/2019 10:18	24.779	64.257
1142	7/11/2019 10:28	25.094	62.865
1143	7/11/2019 10:38	25.045	62.633
1144	7/11/2019 10:48	25.07	63.483
1145	7/11/2019 10:58	25.045	62.057
1146	7/11/2019 11:08	25.07	59.614
1147	7/11/2019 11:18	25.336	59.362
1148	7/11/2019 11:28	25.215	55.562
1149	7/11/2019 11:38	25.336	56.015
1150	7/11/2019 11:48	25.215	53.803
1151	7/11/2019 11:58	25.361	53.801
1152	7/11/2019 12:08	25.385	52.796
1153	7/11/2019 12:18	25.336	51.081
1154	7/11/2019 12:28	25.506	51.947
1155	7/11/2019 12:38	25.433	50.399
1156	7/11/2019 12:48	25.531	52.317
1157	7/11/2019 12:58	25.312	49.091
1158	7/11/2019 13:08	25.118	49.785
1159	7/11/2019 13:18	25.385	49.172
1160	7/11/2019 13:28	25.385	48.771
1161	7/11/2019 13:38	25.167	46.676
1162	7/11/2019 13:48	25.167	47.076
1163	7/11/2019 13:58	25.094	46.252
1164	7/11/2019 14:08	25.094	45.127
1165	7/11/2019 14:18	25.07	44.56
1166	7/11/2019 14:28	25.239	45.188
1167	7/11/2019 14:38	25.239	43.404
1168	7/11/2019 14:48	25.239	43.92
1169	7/11/2019 14:58	24.948	42.161
1170	7/11/2019 15:08	24.876	41.33
1171	7/11/2019 15:18	25.336	47.062
1172	7/11/2019 15:28	25.264	44.037
1173	7/11/2019 15:38	25.118	42.796
1174	7/11/2019 15:48	24.924	42.921
1175	7/11/2019 15:58	24.876	43.233
1176	7/11/2019 16:08	24.513	42.386
1177	7/11/2019 16:18	24.9	43.586
1178	7/11/2019 16:28	25.021	43.674
1179	7/11/2019 16:38	24.731	43.451
1180	7/11/2019 16:48	24.513	44.557
1181	7/11/2019 16:58	24.779	46.687
1182	7/11/2019 17:08	24.537	45.869
1183	7/11/2019 17:18	24.779	46.366
1184	7/11/2019 17:28	24.296	44.62
1185	7/11/2019 17:38	24.32	44.457
1186	7/11/2019 17:48	24.344	43.617
1187	7/11/2019 17:58	24.223	44.828
1188	7/11/2019 18:08	24.368	45.662
1189	7/11/2019 18:18	24.392	46.797
1190	7/11/2019 18:28	24.223	46.33
1191	7/11/2019 18:38	24.127	46.651
1192	7/11/2019 18:48	24.199	48.746
1193	7/11/2019 18:58	24.079	47.127
1194	7/11/2019 19:08	24.248	49.215
1195	7/11/2019 19:18	24.031	48.538
1196	7/11/2019 19:28	24.223	50.469
1197	7/11/2019 19:38	23.958	49.152
1198	7/11/2019 19:48	24.248	50.988
1199	7/11/2019 19:58	24.368	51.895
1200	7/11/2019 20:08	24.392	52.598
1201	7/11/2019 20:18	24.32	53.267
1202	7/11/2019 20:28	24.392	54.076
1203	7/11/2019 20:38	24.392	54.506
1204	7/11/2019 20:48	24.417	55.334
1205	7/11/2019 20:58	24.392	55.611
1206	7/11/2019 21:08	24.368	55.92
1207	7/11/2019 21:18	24.368	55.907
1208	7/11/2019 21:28	24.344	56.153
1209	7/11/2019 21:38	24.368	56.585
1210	7/11/2019 21:48	24.344	57.071
1211	7/11/2019 21:58	24.344	57.611
1212	7/11/2019 22:08	24.368	58.801
1213	7/11/2019 22:18	24.368	59.279
1214	7/11/2019 22:28	24.344	59.606
1215	7/11/2019 22:38	24.344	59.918
1216	7/11/2019 22:48	24.32	60.189
1217	7/11/2019 22:58	24.32	60.534
1218	7/11/2019 23:08	24.272	60.308
1219	7/11/2019 23:18	24.32	61.661
1220	7/11/2019 23:28	24.296	61.706
1221	7/11/2019 23:38	24.296	62.552
1222	7/11/2019 23:48	24.296	62.616
1223	7/11/2019 23:58	24.296	62.919
1224	7/12/2019 0:08	24.272	63.877
1225	7/12/2019 0:18	24.296	64.474
1226	7/12/2019 0:28	24.272	64.753
1227	7/12/2019 0:38	24.248	65.037
1228	7/12/2019 0:48	24.223	65.674
1229	7/12/2019 0:58	24.223	65.327
1230	7/12/2019 1:08	24.199	65.491
1231	7/12/2019 1:18	24.175	65.495
1232	7/12/2019 1:28	24.175	65.442
1233	7/12/2019 1:38	24.151	66.696
1234	7/12/2019 1:48	24.151	66.931
1235	7/12/2019 1:58	24.151	67.354
1236	7/12/2019 2:08	24.127	67.574
1237	7/12/2019 2:18	24.127	67.922
1238	7/12/2019 2:28	24.127	68.346
1239	7/12/2019 2:38	24.127	69.561
1240	7/12/2019 2:48	24.127	69.708
1241	7/12/2019 2:58	24.079	69.569
1242	7/12/2019 3:08	24.103	69.492
1243	7/12/2019 3:18	24.103	70.01
1244	7/12/2019 3:28	24.079	70.127
1245	7/12/2019 3:38	24.079	70.127
1246	7/12/2019 3:48	24.079	69.938
1247	7/12/2019 3:58	24.079	70.319
1248	7/12/2019 4:08	24.079	70.631
1249	7/12/2019 4:18	24.055	70.754
1250	7/12/2019 4:28	24.079	70.711
1251	7/12/2019 4:38	24.031	70.599
1252	7/12/2019 4:48	24.055	70.915
1253	7/12/2019 4:58	24.055	71.326
1254	7/12/2019 5:08	24.055	71.201
1255	7/12/2019 5:18	24.079	71.364
1256	7/12/2019 5:28	24.079	71.704
1257	7/12/2019 5:38	24.103	71.831
1258	7/12/2019 5:48	24.079	71.834
1259	7/12/2019 5:58	24.103	72.455
1260	7/12/2019 6:08	24.103	72.273
1261	7/12/2019 6:18	24.079	72.098
1262	7/12/2019 6:28	24.103	72.184
1263	7/12/2019 6:38	24.103	72.455
1264	7/12/2019 6:48	24.103	72.318
1265	7/12/2019 6:58	24.151	72.961
1266	7/12/2019 7:08	24.175	72.958
1267	7/12/2019 7:18	24.175	73.493
1268	7/12/2019 7:28	24.175	73.443
1269	7/12/2019 7:38	24.199	73.441
1270	7/12/2019 7:48	24.248	73.141
1271	7/12/2019 7:58	24.272	73.09
1272	7/12/2019 8:08	24.272	73.138
1273	7/12/2019 8:18	24.32	73.278
1274	7/12/2019 8:28	24.392	72.836
1275	7/12/2019 8:38	24.465	70.695
1276	7/12/2019 8:48	24.61	68.637
1277	7/12/2019 8:58	24.706	66.833
1278	7/12/2019 9:08	24.755	66.185
1279	7/12/2019 9:18	24.803	65.512
1280	7/12/2019 9:28	24.706	65.131
1281	7/12/2019 9:38	24.731	64.072
1282	7/12/2019 9:48	24.755	64.559
1283	7/12/2019 9:58	24.852	62.937
1284	7/12/2019 10:08	24.803	62.255
1285	7/12/2019 10:18	24.706	62.17
1286	7/12/2019 10:28	24.682	61.326
1287	7/12/2019 10:38	24.852	60.034
1288	7/12/2019 10:48	24.489	55.587
1289	7/12/2019 10:58	24.924	60.144
1290	7/12/2019 11:08	24.876	58.65
1291	7/12/2019 11:18	25.215	59.253
1292	7/12/2019 11:28	25.142	57.035
1293	7/12/2019 11:38	25.167	58.696
1294	7/12/2019 11:48	25.312	57.804
1295	7/12/2019 11:58	25.215	54.295
1296	7/12/2019 12:08	25.021	51.887
1297	7/12/2019 12:18	24.876	51.347
1298	7/12/2019 12:28	24.61	50.172
1299	7/12/2019 12:38	24.827	51.834
1300	7/12/2019 12:48	25.312	51.756
1301	7/12/2019 12:58	25.191	51.262
1302	7/12/2019 13:08	25.118	47.292
1303	7/12/2019 13:18	25.579	49.359
1304	7/12/2019 13:28	26.897	71.767
1305	7/12/2019 13:38	28.922	61.567
1306	7/12/2019 13:48	28.078	67.357
1307	7/12/2019 13:58	27.98	68.092
1308	7/12/2019 14:08	27.462	69.12
1309	7/12/2019 14:18	27.216	69.932
1310	7/12/2019 14:28	27.069	70.565
1311	7/12/2019 14:38	27.019	71.04
1312	7/12/2019 14:48	27.019	71.569
1313	7/12/2019 14:58	27.044	71.978
1314	7/12/2019 15:08	27.093	72.254
1315	7/12/2019 15:18	27.142	72.536
1316	7/12/2019 15:28	27.191	72.776
1317	7/12/2019 15:38	27.24	72.97
1318	7/12/2019 15:48	27.29	73.116
1319	7/12/2019 15:58	27.339	73.264
1320	7/12/2019 16:08	27.388	73.362
1321	7/12/2019 16:18	27.437	73.513
1322	7/12/2019 16:28	27.462	73.616
1323	7/12/2019 16:38	27.536	73.714
1324	7/12/2019 16:48	27.56	73.819
1325	7/12/2019 16:58	27.609	73.922
1326	7/12/2019 17:08	27.659	74.026
1327	7/12/2019 17:18	27.683	74.134
1328	7/12/2019 17:28	27.757	74.237
1329	7/12/2019 17:38	27.856	74.339
1330	7/12/2019 17:48	27.955	74.328
1331	7/12/2019 17:58	28.029	74.263
1332	7/12/2019 18:08	28.078	74.258
1333	7/12/2019 18:18	28.128	74.196
1334	7/12/2019 18:28	28.177	74.191
1335	7/12/2019 18:38	28.177	74.135
1336	7/12/2019 18:48	28.177	74.191
1337	7/12/2019 18:58	28.177	74.023
1338	7/12/2019 19:08	28.128	73.918
1339	7/12/2019 19:18	28.054	73.872
1340	7/12/2019 19:28	28.004	73.877
1341	7/12/2019 19:38	27.98	73.99
1342	7/12/2019 19:48	27.955	74.048
1343	7/12/2019 19:58	27.905	74.109
1344	7/12/2019 20:08	27.881	74.112
1345	7/12/2019 20:18	27.831	74.173
1346	7/12/2019 20:28	27.782	74.235
1347	7/12/2019 20:38	27.757	74.237
1348	7/12/2019 20:48	27.733	74.296
1349	7/12/2019 20:58	27.708	74.299
1350	7/12/2019 21:08	27.659	74.304
1351	7/12/2019 21:18	27.659	74.531
1352	7/12/2019 21:28	27.634	74.42
1353	7/12/2019 21:38	27.659	74.531
1354	7/12/2019 21:48	27.659	74.531
1355	7/12/2019 21:58	27.634	74.534
1356	7/12/2019 22:08	27.609	74.537
1357	7/12/2019 22:18	27.585	74.539
1358	7/12/2019 22:28	27.56	74.485
1359	7/12/2019 22:38	27.536	74.488
1360	7/12/2019 22:48	27.511	74.433
1361	7/12/2019 22:58	27.462	74.439
1362	7/12/2019 23:08	27.462	74.439
1363	7/12/2019 23:18	27.437	74.442
1364	7/12/2019 23:28	27.413	74.444
1365	7/12/2019 23:38	27.413	74.444
1366	7/12/2019 23:48	27.388	74.504
1367	7/12/2019 23:58	27.363	74.506
1368	7/13/2019 0:08	27.339	74.509
1369	7/13/2019 0:18	27.339	74.509
1370	7/13/2019 0:28	27.314	74.569
1371	7/13/2019 0:38	27.29	74.514
1372	7/13/2019 0:48	27.265	74.574
1373	7/13/2019 0:58	27.24	74.577
1374	7/13/2019 1:08	27.216	74.579
1375	7/13/2019 1:18	27.191	74.582
1376	7/13/2019 1:28	27.167	74.642
1377	7/13/2019 1:38	27.167	74.642
1378	7/13/2019 1:48	27.142	74.644
1379	7/13/2019 1:58	27.118	74.704
1380	7/13/2019 2:08	27.093	74.707
1381	7/13/2019 2:18	27.093	74.707
1382	7/13/2019 2:28	27.069	74.767
1383	7/13/2019 2:38	27.044	74.77
1384	7/13/2019 2:48	27.019	74.83
1385	7/13/2019 2:58	26.995	74.833
1386	7/13/2019 3:08	26.995	74.891
1387	7/13/2019 3:18	26.97	74.893
1388	7/13/2019 3:28	26.946	74.896
1389	7/13/2019 3:38	26.921	74.957
1390	7/13/2019 3:48	26.921	74.957
1391	7/13/2019 3:58	26.897	74.959
1392	7/13/2019 4:08	26.872	75.02
1393	7/13/2019 4:18	26.848	75.023
1394	7/13/2019 4:28	26.823	75.026
1395	7/13/2019 4:38	26.799	75.028
1396	7/13/2019 4:48	26.774	75.089
1397	7/13/2019 4:58	26.75	75.092
1398	7/13/2019 5:08	26.725	75.094
1399	7/13/2019 5:18	26.701	75.097
1400	7/13/2019 5:28	26.676	75.1
1401	7/13/2019 5:38	26.652	75.161
1402	7/13/2019 5:48	26.628	75.164
1403	7/13/2019 5:58	26.603	75.166
1404	7/13/2019 6:08	26.579	75.169
1405	7/13/2019 6:18	26.554	75.23
1406	7/13/2019 6:28	26.554	75.23
1407	7/13/2019 6:38	26.53	75.292
1408	7/13/2019 6:48	26.505	75.295
1409	7/13/2019 6:58	26.505	75.295
1410	7/13/2019 7:08	26.456	75.3
1411	7/13/2019 7:18	26.432	75.302
1412	7/13/2019 7:28	26.432	75.362
1413	7/13/2019 7:38	26.456	75.54
1414	7/13/2019 7:48	26.481	75.72
1415	7/13/2019 7:58	26.53	75.839
1416	7/13/2019 8:08	26.554	75.899
1417	7/13/2019 8:18	26.579	75.959
1418	7/13/2019 8:28	26.603	75.957
1419	7/13/2019 8:38	26.75	76.718
1420	7/13/2019 8:48	27.019	76.694
1421	7/13/2019 8:58	27.069	76.557
1422	7/13/2019 9:08	27.069	76.491
1423	7/13/2019 9:18	27.093	76.489
1424	7/13/2019 9:28	27.093	76.555
1425	7/13/2019 9:38	27.216	76.811
1426	7/13/2019 9:48	27.314	76.938
1427	7/13/2019 9:50			Logged
1428	7/13/2019 9:50				Logged	Logged
