# Supplementary material for: Susceptibility of Anopheles gambiae from Côte d’Ivoire to insecticides used on insecticide-treated nets: evaluating the additional entomological impact of piperonyl butoxide and chlorfenapyr
Source: Malar J. 2020 Dec 9;19:454. doi: 10.1186/s12936-020-03523-y (PMC7725118; doi:10.1186/s12936-020-03523-y)
Supplement: Supplementary file 4 — Additional file 4 Chlorfenapyr assay test data and graphs. [file 12936_2020_3523_MOESM4_ESM.zip › Testing Temperature/testing temperature.xlsx]

## Sheet: Sheet1
Insecticide tested	Abengourou		Aboisso		Adzope		Beoumi		Bettie		Bouake		Bouna		Daloa		Dabakala		Gagnoa		Nassian		Odienne		Sakassou		San pedro		Yamoussoukro
	start	end	start	end	start	end	start	end	start	end	start	end	start	end	start	end	start	end	start	end	start	end	start	end	start	end	start	end	start	end
Deltamethrin	26	23.8	25.6	24.9	25.8	25.3	excel sheet from Hobo system				25.6	25.2	26	24			25	25	23	24	24.5	24.5	26.7	25.8	excel sheet from Hobo system
PBO + Deltamethrin	26	23.8	25.6	24.9	25.8	25.3					25.6	25.2	26	24			25	25	23	24	24.5	24.5	26.7	25.8
Deltamethrin 5x	24.2	24.2	26.8	26	27.1	25.7					26.4	25.8	24	26			25	25	24	25	24.5	24.5	25.9	26.2
Deltamethrin 10x	24.2	24.2	26.8	26	26	25.4					26.4	25.8	24	26			25	25	24	25	24.5	24.5	25.9	26.2
Permethrin	26	23.8	25.6	24.9	27.1	25.7					25.6	25.2	26	24			26	26	24	25	25	25	26.7	25.8
PBO + Permethrin	26	23.8	25.6	24.9	27.1	25.7					25.6	25.2	26	24			26	26	24	25	25	25	26.7	25.8
Permethrin 5x	26	23.8	24.6	25.2	26	25.4					26.7	26	24	26			26	26	23	24	25	25	27.5	26.8
Permethrin 10x	28.2	24.8	24.6	25.2	25.7	25.5					26.7	26	24	26			25	25	23	24	24.5	24.5	27.5	26.8
Alpha-cypermethrin	26	23.8	27.1	26.5	25.8	25.3					26.7	26	24	26			25	25	24	25	24.5	24.5	25.5	26.4
PBO + Alpha-cypermethrin	26	23.8	27.1	26.5	25.8	25.3					26.7	26	24	26			26	26	24	25	24.5	24.5	25.5	26.4
Alpha-cypermethrin 5x	24.2	24.2	26.3	25.5	26	25.4					24.9	25.3	24	26			26	26	24	25	25	25	25.5	26.4
Alpha-cypermethrin 10x	24.2	24.2	26.3	25.5	26	25.4					24.9	25.3	26	24			26	26	24	25	25	25	25.5	26.4
Chlorfenapyr	26	24.2	25.6	25.9	25.8	25.3					25.6	25.2	26	24			26	26	24	25	25	25	26.7	25.8
